# Supplementary material for: Runs of Homozygosity Detection and Selection Signature Analysis for Local Goat Breeds in Yunnan, China
Source: Genes (Basel). 2024 Feb 28;15(3):313. doi: 10.3390/genes15030313 (PMC10970279; doi:10.3390/genes15030313)
Supplement: Supplementary file 1 [file genes-15-00313-s001.zip › Supplementary Table S1.xlsx]

## Sheet: Sheet1
Supplementary Table S1: Information on Goat Samples Downloaded from the NCBI Database.
Breed	Code	SRA
Angora goat	ANG	ERR2214949
		ERR3281402
		ERR3281403
		ERR3281404
		ERR3281405
		ERR3281406
		ERR3281407
		ERR4133341
		ERR4133346
		ERR4133364
Bermeya goat	BER	ERR4133474
		ERR4133498
		ERR4133502
		ERR4133510
		ERR4133511
Black bengal goat	BLB	SRR5803155
		SRR8182317
		SRR8237098
		SRR8237571
		SRR8238774
		SRR8240157
Bezoar wild goat	BEZ	ERR340328
		ERR340329
		ERR340330
		ERR340331
		ERR340333
