# Supplementary material for: Runs of Homozygosity Detection and Selection Signature Analysis for Local Goat Breeds in Yunnan, China
Source: Genes (Basel). 2024 Feb 28;15(3):313. doi: 10.3390/genes15030313 (PMC10970279; doi:10.3390/genes15030313)
Supplement: Supplementary file 1 [file genes-15-00313-s001.zip › Supplementary Table S2.xlsx]

## Sheet: Sheet1
Supplementary Table S2: Lists the detected ROHs. Each ROH is described by the chromosome, starting and ending SNP, the number of SNPs, and the length in kb.
FID	IID	CHR	Start	End	KB	NSNP
ANG10	ANG10	1	10345339	11337174	991.836	7642
ANG10	ANG10	1	11516352	12377847	861.496	7065
ANG10	ANG10	1	12382547	13380368	997.822	9735
ANG10	ANG10	1	13967837	14520916	553.08	3910
ANG10	ANG10	1	14521551	15237594	716.044	6469
ANG10	ANG10	1	15426769	16462291	1035.52	7207
ANG10	ANG10	1	17982353	19183362	1201.01	6944
ANG10	ANG10	1	19184045	20656021	1471.98	7914
ANG10	ANG10	1	20657495	23868820	3211.33	20310
ANG10	ANG10	1	24192057	24875528	683.472	4492
ANG10	ANG10	1	32255791	33865237	1609.45	9824
ANG10	ANG10	1	92272462	92801514	529.053	3294
ANG10	ANG10	1	92801729	93529885	728.157	3607
ANG10	ANG10	1	99355568	100008495	652.928	3765
ANG10	ANG10	2	1800617	2664344	863.728	4585
ANG10	ANG10	2	3602343	5904182	2301.84	9352
ANG10	ANG10	2	26201330	26892551	691.222	2516
ANG10	ANG10	2	43135285	45258129	2122.84	7129
ANG10	ANG10	2	78698992	79344821	645.83	5056
ANG10	ANG10	2	79758144	80830495	1072.35	7080
ANG10	ANG10	2	80831441	81373074	541.634	2597
ANG10	ANG10	2	81373575	82133734	760.16	4170
ANG10	ANG10	2	82134028	83548259	1414.23	5225
ANG10	ANG10	2	83549732	85044026	1494.3	5031
ANG10	ANG10	2	85044657	86013760	969.104	4374
ANG10	ANG10	2	86971395	88687517	1716.12	6485
ANG10	ANG10	2	88687832	89447608	759.777	2975
ANG10	ANG10	2	89448263	89953298	505.036	2360
ANG10	ANG10	2	90199213	90937139	737.927	3380
ANG10	ANG10	2	90959123	91935064	975.942	3846
ANG10	ANG10	2	92271686	93193462	921.777	4458
ANG10	ANG10	2	93194043	93712594	518.552	2405
ANG10	ANG10	2	93955360	96065211	2109.85	8701
ANG10	ANG10	2	97294969	97922043	627.075	2314
ANG10	ANG10	2	98562777	99195838	633.062	2407
ANG10	ANG10	2	99196003	100035020	839.018	2528
ANG10	ANG10	3	4834495	5676617	842.123	4889
ANG10	ANG10	3	6783524	7317884	534.361	4287
ANG10	ANG10	3	24947627	25549431	601.805	849
ANG10	ANG10	3	27917723	28640057	722.335	2940
ANG10	ANG10	3	29265573	30618218	1352.65	5232
ANG10	ANG10	3	30815137	32035748	1220.61	5605
ANG10	ANG10	3	79345196	80368483	1023.29	5561
ANG10	ANG10	4	13495	656621	643.127	2465
ANG10	ANG10	4	657110	1507132	850.023	4353
ANG10	ANG10	4	2077716	3106691	1028.98	5454
ANG10	ANG10	4	86227055	86774043	546.989	3116
ANG10	ANG10	5	93236991	94090849	853.859	4051
ANG10	ANG10	5	109214354	110286818	1072.46	3137
ANG10	ANG10	5	115534006	116104427	570.422	2505
ANG10	ANG10	6	421996	1102958	680.963	4464
ANG10	ANG10	6	63480512	64105571	625.06	3842
ANG10	ANG10	6	64564334	68398431	3834.1	17928
ANG10	ANG10	6	69350561	71729273	2378.71	6444
ANG10	ANG10	6	71731565	72381101	649.537	2922
ANG10	ANG10	6	85481821	86920026	1438.21	6965
ANG10	ANG10	6	88517629	89519376	1001.75	5155
ANG10	ANG10	6	89519674	90226868	707.195	3299
ANG10	ANG10	6	90449181	91784170	1334.99	7518
ANG10	ANG10	6	92228682	94375774	2147.09	10849
ANG10	ANG10	6	104041335	104732398	691.064	3576
ANG10	ANG10	6	104733218	105475990	742.773	4927
ANG10	ANG10	6	112188203	113115707	927.505	6923
ANG10	ANG10	6	113292873	115044230	1751.36	8606
ANG10	ANG10	6	115429866	116212968	783.103	2665
ANG10	ANG10	6	116213214	117641559	1428.35	4198
ANG10	ANG10	7	2886845	4113803	1226.96	6129
ANG10	ANG10	7	34229676	34730822	501.147	2569
ANG10	ANG10	7	35096745	36120372	1023.63	4477
ANG10	ANG10	7	36408857	37276316	867.46	5014
ANG10	ANG10	7	39264474	40335129	1070.66	3271
ANG10	ANG10	7	57697549	58334873	637.325	1119
ANG10	ANG10	8	115980	1696282	1580.3	8263
ANG10	ANG10	8	19840313	20635639	795.327	4064
ANG10	ANG10	8	20997238	21561352	564.115	3126
ANG10	ANG10	8	32625235	34031406	1406.17	8173
ANG10	ANG10	9	34493468	35621110	1127.64	5539
ANG10	ANG10	9	35641141	36700969	1059.83	4845
ANG10	ANG10	9	37239113	37777321	538.209	2377
ANG10	ANG10	9	37820601	38568007	747.407	3319
ANG10	ANG10	9	38904579	40619362	1714.78	7103
ANG10	ANG10	9	40619485	41328538	709.054	3424
ANG10	ANG10	9	41328583	41904769	576.187	3682
ANG10	ANG10	10	28098286	28740863	642.578	3752
ANG10	ANG10	10	29134364	29864162	729.799	3217
ANG10	ANG10	10	29864638	31702317	1837.68	8444
ANG10	ANG10	10	31702985	33006002	1303.02	6764
ANG10	ANG10	10	33882263	37041200	3158.94	12161
ANG10	ANG10	10	37114142	37705670	591.529	2710
ANG10	ANG10	10	38066231	39285726	1219.5	6577
ANG10	ANG10	10	39475645	40538219	1062.58	4243
ANG10	ANG10	10	44504536	47204867	2700.33	10738
ANG10	ANG10	10	47609255	48136316	527.062	2724
ANG10	ANG10	10	48136953	48974611	837.659	2572
ANG10	ANG10	10	48975148	51052658	2077.51	6642
ANG10	ANG10	10	64694727	65572143	877.417	3075
ANG10	ANG10	10	65572439	67648787	2076.35	5929
ANG10	ANG10	10	67762265	68827615	1065.35	5029
ANG10	ANG10	10	81618796	82986676	1367.88	4515
ANG10	ANG10	10	91625564	93386529	1760.97	9859
ANG10	ANG10	10	94414280	95141085	726.806	5628
ANG10	ANG10	10	95861181	97418016	1556.84	9587
ANG10	ANG10	10	97418516	98168511	749.996	5151
ANG10	ANG10	10	99251271	100316396	1065.13	5419
ANG10	ANG10	10	100317082	100826579	509.498	2518
ANG10	ANG10	11	90052374	90573567	521.194	3040
ANG10	ANG10	11	90713820	91263871	550.052	4226
ANG10	ANG10	11	93636654	95226583	1589.93	2419
ANG10	ANG10	11	95641117	96768043	1126.93	3586
ANG10	ANG10	11	97977376	99197351	1219.98	4303
ANG10	ANG10	12	12333270	13411211	1077.94	6487
ANG10	ANG10	12	13634094	14209655	575.562	174
ANG10	ANG10	12	15769073	16353716	584.644	3108
ANG10	ANG10	12	16353907	16909369	555.463	3347
ANG10	ANG10	12	50808728	51449086	640.359	1078
ANG10	ANG10	12	81670455	82348849	678.395	5230
ANG10	ANG10	13	37327843	38348938	1021.1	3993
ANG10	ANG10	13	65415295	65949937	534.643	1753
ANG10	ANG10	13	73530567	74064214	533.648	2563
ANG10	ANG10	13	81163804	81755938	592.135	4472
ANG10	ANG10	14	14411228	15526072	1114.85	6206
ANG10	ANG10	14	19411691	20152566	740.876	3271
ANG10	ANG10	15	5337867	6122926	785.06	3299
ANG10	ANG10	15	55787508	57156861	1369.35	5871
ANG10	ANG10	15	68798532	69307970	509.439	4743
ANG10	ANG10	15	70563451	71330570	767.12	4874
ANG10	ANG10	15	71330738	72261821	931.084	5624
ANG10	ANG10	15	72262620	72854361	591.742	3371
ANG10	ANG10	15	73362762	74093222	730.461	5202
ANG10	ANG10	16	18044556	18779230	734.675	3411
ANG10	ANG10	16	29910394	30637469	727.076	3188
ANG10	ANG10	16	30828795	33101465	2272.67	9127
ANG10	ANG10	16	50451787	50966652	514.866	1918
ANG10	ANG10	17	3014839	4210618	1195.78	4146
ANG10	ANG10	17	4867848	5496012	628.165	3078
ANG10	ANG10	17	5496461	6583228	1086.77	5754
ANG10	ANG10	17	6706037	7252014	545.978	2166
ANG10	ANG10	17	7252585	7818856	566.272	1988
ANG10	ANG10	17	7819983	10083086	2263.1	6961
ANG10	ANG10	17	16687368	20894662	4207.3	13192
ANG10	ANG10	17	24834316	25590493	756.178	3643
ANG10	ANG10	17	26308528	28331299	2022.77	9536
ANG10	ANG10	17	28331364	28852176	520.813	2339
ANG10	ANG10	18	23910582	25368995	1458.41	5667
ANG10	ANG10	18	34057310	34880151	822.842	3369
ANG10	ANG10	18	44840306	45431135	590.83	2546
ANG10	ANG10	18	58756454	59386207	629.754	2415
ANG10	ANG10	20	27270016	28537400	1267.38	5697
ANG10	ANG10	20	28537837	29598691	1060.86	6689
ANG10	ANG10	20	29893173	30609748	716.576	3638
ANG10	ANG10	20	30610812	31276583	665.772	2640
ANG10	ANG10	20	31915159	32439393	524.235	2046
ANG10	ANG10	20	33006356	34175943	1169.59	5040
ANG10	ANG10	20	34763474	35644749	881.276	4086
ANG10	ANG10	20	35646132	36174838	528.707	2573
ANG10	ANG10	21	8522	1122375	1113.85	2209
ANG10	ANG10	21	2452831	3177774	724.944	4861
ANG10	ANG10	21	9024674	10355103	1330.43	6657
ANG10	ANG10	21	23591456	24199466	608.011	1320
ANG10	ANG10	21	35922651	37013097	1090.45	5112
ANG10	ANG10	22	29103118	29810877	707.76	3213
ANG10	ANG10	22	30324077	31827841	1503.77	4195
ANG10	ANG10	22	31828229	32641882	813.654	3112
ANG10	ANG10	22	48790350	50699525	1909.18	3573
ANG10	ANG10	24	31638548	32574408	935.861	3200
ANG10	ANG10	24	32574995	33386074	811.08	4313
ANG10	ANG10	24	33430199	34557789	1127.59	4409
ANG10	ANG10	24	52899297	53621511	722.215	4422
ANG10	ANG10	24	54629396	55369254	739.859	2359
ANG10	ANG10	24	55370913	56735255	1364.34	6479
ANG10	ANG10	24	56735647	57410406	674.76	3153
ANG10	ANG10	24	57411067	58615418	1204.35	5727
ANG10	ANG10	24	58615983	59700574	1084.59	6761
ANG10	ANG10	25	9425001	10165191	740.191	3141
ANG10	ANG10	25	10165365	11502160	1336.8	5873
ANG10	ANG10	25	13240740	14135990	895.251	3757
ANG10	ANG10	25	14387347	15385904	998.558	6682
ANG10	ANG10	25	15807273	16456022	648.75	3793
ANG10	ANG10	25	18244182	19067883	823.702	3545
ANG10	ANG10	25	19411488	19949100	537.613	1268
ANG10	ANG10	25	19949773	20550952	601.18	3074
ANG10	ANG10	25	20551207	22064793	1513.59	6896
ANG10	ANG10	25	24676434	25327355	650.922	3205
ANG10	ANG10	25	25327929	26859257	1531.33	4397
ANG10	ANG10	25	27546636	28545687	999.052	4190
ANG10	ANG10	25	28545930	29115065	569.136	2932
ANG10	ANG10	25	29475151	30006958	531.808	2286
ANG10	ANG10	25	30007120	31467207	1460.09	4350
ANG10	ANG10	25	33264223	34006093	741.871	1431
ANG10	ANG10	25	35107169	36028502	921.334	1724
ANG10	ANG10	27	6528187	7306590	778.404	6341
ANG10	ANG10	27	7573100	8141791	568.692	3432
ANG10	ANG10	27	8142023	8726401	584.379	2569
ANG10	ANG10	27	28479376	31299277	2819.9	13568
ANG10	ANG10	27	40547089	41132885	585.797	3666
ANG10	ANG10	28	30974946	31659551	684.606	3838
ANG10	ANG10	28	31659686	32297648	637.963	3427
ANG10	ANG10	28	33784467	34289406	504.94	3846
ANG10	ANG10	28	34818323	36483136	1664.81	12130
ANG10	ANG10	28	37085524	38419765	1334.24	7182
ANG3	ANG3	1	24844380	26433006	1588.63	9171
ANG3	ANG3	1	80655475	84194029	3538.55	11308
ANG3	ANG3	1	84194212	85955040	1760.83	6230
ANG3	ANG3	1	95519837	96142316	622.48	3156
ANG3	ANG3	1	96264891	96983353	718.463	3207
ANG3	ANG3	1	98129591	98918701	789.111	4064
ANG3	ANG3	1	99443114	100291500	848.387	5023
ANG3	ANG3	1	101056601	105179141	4122.54	26130
ANG3	ANG3	1	108571521	109086743	515.223	1156
ANG3	ANG3	1	134975864	135695512	719.649	2667
ANG3	ANG3	1	135703184	136443973	740.79	5231
ANG3	ANG3	1	139235140	139826545	591.406	3918
ANG3	ANG3	2	1809475	3396874	1587.4	8273
ANG3	ANG3	2	3425014	8951772	5526.76	24981
ANG3	ANG3	2	32989631	33834093	844.463	2897
ANG3	ANG3	2	39715911	40377057	661.147	2331
ANG3	ANG3	2	63927127	65118809	1191.68	3250
ANG3	ANG3	2	65507117	66617918	1110.8	3152
ANG3	ANG3	2	67290600	68260627	970.028	5504
ANG3	ANG3	2	72173047	72693598	520.552	1655
ANG3	ANG3	2	73004573	73726663	722.091	3016
ANG3	ANG3	2	75580519	76172593	592.075	2505
ANG3	ANG3	2	76463332	78322050	1858.72	10639
ANG3	ANG3	2	86796492	93985245	7188.75	31547
ANG3	ANG3	2	93985431	97797023	3811.59	14762
ANG3	ANG3	2	100143232	101751478	1608.25	5552
ANG3	ANG3	2	106829174	108619157	1789.98	11020
ANG3	ANG3	2	110580052	111326259	746.208	2607
ANG3	ANG3	2	116787320	117524449	737.13	4817
ANG3	ANG3	2	118847536	119561036	713.501	4124
ANG3	ANG3	2	119649732	120219294	569.563	4556
ANG3	ANG3	2	125967528	126658054	690.527	5536
ANG3	ANG3	3	13764785	14361731	596.947	1941
ANG3	ANG3	3	16587349	17796054	1208.71	5897
ANG3	ANG3	3	24697646	25617278	919.633	1751
ANG3	ANG3	3	47682262	48628834	946.573	3910
ANG3	ANG3	3	48875234	49918826	1043.59	6699
ANG3	ANG3	3	57917962	58468193	550.232	2014
ANG3	ANG3	3	68326428	73309049	4982.62	19456
ANG3	ANG3	3	86864235	88930279	2066.05	8955
ANG3	ANG3	3	115949368	116609925	660.558	4451
ANG3	ANG3	3	116813710	117412387	598.678	4120
ANG3	ANG3	4	26479111	27097544	618.434	1309
ANG3	ANG3	4	34768645	37075964	2307.32	12127
ANG3	ANG3	4	37413257	37952335	539.079	4097
ANG3	ANG3	4	40135042	40990918	855.877	3366
ANG3	ANG3	4	41122249	41845147	722.899	2891
ANG3	ANG3	4	42583042	43146433	563.392	2646
ANG3	ANG3	4	44926048	45500244	574.197	3004
ANG3	ANG3	4	46542348	47134901	592.554	4634
ANG3	ANG3	4	73713899	77135250	3421.35	11565
ANG3	ANG3	4	97963986	98933568	969.583	5018
ANG3	ANG3	5	73553575	74723589	1170.02	3955
ANG3	ANG3	5	99371754	100277768	906.015	4509
ANG3	ANG3	5	102063574	102780168	716.595	1927
ANG3	ANG3	5	111140987	112364641	1223.65	3286
ANG3	ANG3	6	10767813	15296780	4528.97	26033
ANG3	ANG3	6	15392712	16851398	1458.69	9264
ANG3	ANG3	6	17147814	21007485	3859.67	17560
ANG3	ANG3	6	70640338	71664709	1024.37	2030
ANG3	ANG3	6	104064142	104638093	573.952	2968
ANG3	ANG3	6	113822420	114378643	556.224	3127
ANG3	ANG3	7	11396215	12196833	800.619	4134
ANG3	ANG3	7	27200301	27965767	765.467	2410
ANG3	ANG3	7	28329093	30014438	1685.35	4597
ANG3	ANG3	7	30649186	31891143	1241.96	3955
ANG3	ANG3	7	44837159	47143091	2305.93	12691
ANG3	ANG3	7	67520746	68279483	758.738	5178
ANG3	ANG3	7	68534553	69338541	803.989	6928
ANG3	ANG3	7	69623565	70127087	503.523	2990
ANG3	ANG3	7	70127396	73105897	2978.5	12172
ANG3	ANG3	7	85068754	85856208	787.455	3823
ANG3	ANG3	7	86340179	87300173	959.995	4847
ANG3	ANG3	7	93964275	94469220	504.946	2246
ANG3	ANG3	8	7993938	8749221	755.284	4914
ANG3	ANG3	8	14094532	14804433	709.902	4798
ANG3	ANG3	8	54533069	57408340	2875.27	13302
ANG3	ANG3	8	58759153	59809389	1050.24	2792
ANG3	ANG3	8	62139960	63250910	1110.95	4888
ANG3	ANG3	8	63536696	64837455	1300.76	3511
ANG3	ANG3	8	83541598	84881602	1340.01	4530
ANG3	ANG3	8	101321097	101927785	606.689	2936
ANG3	ANG3	9	2911767	4444319	1532.55	12626
ANG3	ANG3	9	4444549	4949036	504.488	3197
ANG3	ANG3	9	5457929	6116097	658.169	3032
ANG3	ANG3	9	11511366	12278298	766.933	3579
ANG3	ANG3	9	29017272	31804764	2787.49	8841
ANG3	ANG3	9	32684371	33679656	995.286	4644
ANG3	ANG3	10	24740712	25853321	1112.61	5849
ANG3	ANG3	10	48004000	49303812	1299.81	4407
ANG3	ANG3	10	50804041	51352613	548.573	2487
ANG3	ANG3	10	52461715	53051558	589.844	3159
ANG3	ANG3	10	53068217	53578621	510.405	2031
ANG3	ANG3	10	53924164	54845454	921.291	4481
ANG3	ANG3	10	90582458	91108720	526.263	2628
ANG3	ANG3	10	97339482	98708873	1369.39	10054
ANG3	ANG3	10	98721013	99240443	519.431	3158
ANG3	ANG3	11	1448761	3678393	2229.63	11778
ANG3	ANG3	11	74748849	75824468	1075.62	3828
ANG3	ANG3	11	76614342	78554440	1940.1	7776
ANG3	ANG3	11	93276650	94774535	1497.89	2808
ANG3	ANG3	11	101582677	102610620	1027.94	4398
ANG3	ANG3	12	20598	3615655	3595.06	19986
ANG3	ANG3	12	30548536	31351631	803.096	2600
ANG3	ANG3	12	38658240	39515001	856.762	3836
ANG3	ANG3	12	42035379	43646193	1610.82	8758
ANG3	ANG3	12	43646718	46455876	2809.16	14148
ANG3	ANG3	12	46548812	52003954	5455.14	21567
ANG3	ANG3	12	60218432	60961992	743.561	779
ANG3	ANG3	12	63469909	64192113	722.205	4360
ANG3	ANG3	13	24220699	25575044	1354.35	6279
ANG3	ANG3	13	37880200	39737963	1857.76	7944
ANG3	ANG3	13	57887317	58809741	922.425	2481
ANG3	ANG3	13	64139814	64688249	548.436	1551
ANG3	ANG3	13	68592577	69114024	521.448	2681
ANG3	ANG3	14	614052	1275755	661.704	4668
ANG3	ANG3	14	1388283	1970058	581.776	3258
ANG3	ANG3	14	16987365	17784636	797.272	1778
ANG3	ANG3	14	17928698	18717806	789.109	4277
ANG3	ANG3	14	19519095	20676297	1157.2	4848
ANG3	ANG3	14	21649298	22173449	524.152	2221
ANG3	ANG3	14	34195565	36353773	2158.21	10771
ANG3	ANG3	14	58909635	59413379	503.745	2146
ANG3	ANG3	14	66727351	67620698	893.348	2599
ANG3	ANG3	14	75811012	77590702	1779.69	12205
ANG3	ANG3	14	79300472	80470011	1169.54	4263
ANG3	ANG3	14	80629954	81541255	911.302	1762
ANG3	ANG3	15	41274464	42350430	1075.97	5693
ANG3	ANG3	15	43925584	45115813	1190.23	5429
ANG3	ANG3	15	45614789	47709217	2094.43	8849
ANG3	ANG3	15	53525152	55186040	1660.89	6641
ANG3	ANG3	15	55186385	55947730	761.346	4191
ANG3	ANG3	15	66729491	67821840	1092.35	6635
ANG3	ANG3	15	74905271	75967365	1062.1	7086
ANG3	ANG3	16	27151157	28003013	851.857	3959
ANG3	ANG3	16	66184887	66746540	561.654	2802
ANG3	ANG3	17	6475018	7326752	851.735	3996
ANG3	ANG3	17	20038679	20674664	635.986	2594
ANG3	ANG3	17	25837021	26921133	1084.11	4151
ANG3	ANG3	17	26922323	27595150	672.828	2774
ANG3	ANG3	17	43859334	46664401	2805.07	14956
ANG3	ANG3	18	20707679	21279778	572.1	2910
ANG3	ANG3	21	11908173	12915809	1007.64	7902
ANG3	ANG3	21	33433610	34249329	815.72	2751
ANG3	ANG3	21	43284380	45128678	1844.3	6034
ANG3	ANG3	21	47490605	48008748	518.144	2389
ANG3	ANG3	21	67209776	67749702	539.927	1245
ANG3	ANG3	22	6718	2025822	2019.11	8737
ANG3	ANG3	22	29358412	31647206	2288.8	8038
ANG3	ANG3	22	42595027	43156827	561.801	2123
ANG3	ANG3	22	43961497	44878166	916.67	3326
ANG3	ANG3	22	47545928	48254482	708.555	1601
ANG3	ANG3	22	54190289	54885917	695.629	3365
ANG3	ANG3	22	58476008	58977124	501.117	3284
ANG3	ANG3	23	47004148	48353585	1349.44	6906
ANG3	ANG3	23	48353672	48863702	510.031	862
ANG3	ANG3	24	16565443	17080983	515.541	2887
ANG3	ANG3	24	21026818	23505237	2478.42	12016
ANG3	ANG3	24	59079901	59635503	555.603	3633
ANG3	ANG3	24	59635636	62307730	2672.09	14511
ANG3	ANG3	25	5528415	6705716	1177.3	5815
ANG3	ANG3	25	7344496	7902384	557.889	2346
ANG3	ANG3	25	10310501	10871410	560.91	2034
ANG3	ANG3	25	21821888	23437695	1615.81	8798
ANG3	ANG3	25	23439971	24088689	648.719	5009
ANG3	ANG3	25	27818443	28327082	508.64	2005
ANG3	ANG3	25	34136202	35107169	970.968	4331
ANG3	ANG3	25	39005889	40375805	1369.92	5048
ANG3	ANG3	26	7198933	8017493	818.561	3370
ANG3	ANG3	26	8020229	8592316	572.088	3899
ANG3	ANG3	26	46174499	46725879	551.381	5030
ANG3	ANG3	27	9819037	10863931	1044.89	4625
ANG3	ANG3	27	11577577	12962499	1384.92	3891
ANG3	ANG3	27	15132240	15999995	867.756	4152
ANG3	ANG3	27	22322888	22897710	574.823	3740
ANG3	ANG3	27	22967184	25111952	2144.77	9670
ANG3	ANG3	27	25112174	25819112	706.939	2126
ANG3	ANG3	28	5715340	6237711	522.372	3585
ANG3	ANG3	28	9493356	10494787	1001.43	7009
ANG3	ANG3	29	9894905	10513425	618.521	3568
ANG3	ANG3	29	14742765	15653326	910.562	5828
ANG3	ANG3	29	24270664	24823291	552.628	2984
ANG3	ANG3	29	42354913	45005771	2650.86	7616
ANG4	ANG4	1	5823	1518789	1512.97	7101
ANG4	ANG4	1	2371422	3050307	678.886	4615
ANG4	ANG4	1	3325814	4845639	1519.83	11275
ANG4	ANG4	1	5201772	5710188	508.417	3800
ANG4	ANG4	1	15825591	17158909	1333.32	9354
ANG4	ANG4	1	17435664	18365249	929.586	5286
ANG4	ANG4	1	24388735	24943949	555.215	3507
ANG4	ANG4	1	41037843	41924612	886.77	4461
ANG4	ANG4	1	62747703	67226430	4478.73	20177
ANG4	ANG4	1	77938737	81201215	3262.48	13294
ANG4	ANG4	1	81202895	81989614	786.72	3123
ANG4	ANG4	1	82010606	83398690	1388.09	3634
ANG4	ANG4	1	83399805	86906288	3506.48	12869
ANG4	ANG4	1	86906709	107800839	20894.1	110890
ANG4	ANG4	1	107804940	108424533	619.594	3947
ANG4	ANG4	1	108424744	109955685	1530.94	5528
ANG4	ANG4	1	109961258	113986702	4025.45	20585
ANG4	ANG4	1	113990471	115229071	1238.6	4861
ANG4	ANG4	1	117444761	119979304	2534.54	14074
ANG4	ANG4	1	119979999	122704516	2724.52	13884
ANG4	ANG4	1	122704636	123607291	902.656	5740
ANG4	ANG4	1	123607404	128811339	5203.94	29282
ANG4	ANG4	1	128811403	134842692	6031.29	27197
ANG4	ANG4	1	134842800	137646960	2804.16	16600
ANG4	ANG4	1	137647593	143955423	6307.83	37616
ANG4	ANG4	1	144159788	146207992	2048.2	8823
ANG4	ANG4	2	9738210	11736610	1998.4	5954
ANG4	ANG4	2	11737577	12330036	592.46	3395
ANG4	ANG4	2	22993302	23635090	641.789	3023
ANG4	ANG4	2	23639078	24139931	500.854	2756
ANG4	ANG4	2	25317694	25821591	503.898	1720
ANG4	ANG4	2	27023760	27690528	666.769	3236
ANG4	ANG4	2	27991657	28532655	540.999	1656
ANG4	ANG4	2	30322320	31281035	958.716	3378
ANG4	ANG4	2	35965376	37273774	1308.4	7290
ANG4	ANG4	2	53294620	55223317	1928.7	10355
ANG4	ANG4	2	63927127	65118809	1191.68	3250
ANG4	ANG4	2	65507117	66090630	583.514	1539
ANG4	ANG4	2	66091647	66617918	526.272	1610
ANG4	ANG4	2	67290600	68258813	968.214	5489
ANG4	ANG4	2	68795751	69809221	1013.47	4858
ANG4	ANG4	2	89080355	89988060	907.706	3867
ANG4	ANG4	2	90993964	91958863	964.9	3778
ANG4	ANG4	2	104706213	107260488	2554.28	13374
ANG4	ANG4	2	115870364	118277899	2407.54	14355
ANG4	ANG4	2	118299910	120210169	1910.26	12963
ANG4	ANG4	3	9523438	10725363	1201.93	5091
ANG4	ANG4	3	12749520	13334577	585.058	2902
ANG4	ANG4	3	24938382	25482149	543.768	678
ANG4	ANG4	3	34793618	35968556	1174.94	5423
ANG4	ANG4	3	35968777	37312136	1343.36	5058
ANG4	ANG4	3	37498373	40629809	3131.44	11273
ANG4	ANG4	3	48759062	49344770	585.709	3073
ANG4	ANG4	3	51100216	51635605	535.39	2977
ANG4	ANG4	3	52015913	52556956	541.044	2700
ANG4	ANG4	3	52889675	53541978	652.304	3924
ANG4	ANG4	3	55615328	59461492	3846.16	18296
ANG4	ANG4	3	59603246	61550590	1947.35	9984
ANG4	ANG4	3	61552458	63269254	1716.8	9522
ANG4	ANG4	3	63269792	63793644	523.853	3324
ANG4	ANG4	3	63794441	64801812	1007.37	3783
ANG4	ANG4	3	64802465	66283144	1480.68	6626
ANG4	ANG4	3	66769292	73612650	6843.36	27043
ANG4	ANG4	3	89997162	90516446	519.285	2271
ANG4	ANG4	3	90685761	91232206	546.446	1572
ANG4	ANG4	3	91339585	92053451	713.867	2334
ANG4	ANG4	3	111581722	112173670	591.949	3357
ANG4	ANG4	3	113818372	115127375	1309	7188
ANG4	ANG4	3	115132232	115653040	520.809	2572
ANG4	ANG4	3	115653412	116943074	1289.66	8237
ANG4	ANG4	3	117690546	120016187	2325.64	14939
ANG4	ANG4	4	15242793	15750025	507.233	3374
ANG4	ANG4	4	15902590	17095531	1192.94	4531
ANG4	ANG4	4	29220295	30227430	1007.14	6743
ANG4	ANG4	4	111353847	112454244	1100.4	5752
ANG4	ANG4	5	11211113	27000020	15788.9	76474
ANG4	ANG4	5	27150414	29395853	2245.44	8813
ANG4	ANG4	5	29396013	31506037	2110.03	7480
ANG4	ANG4	5	31507409	32503816	996.408	4438
ANG4	ANG4	5	32505033	33180835	675.803	3368
ANG4	ANG4	5	33184509	38664253	5479.74	28330
ANG4	ANG4	5	38689682	39717943	1028.26	6328
ANG4	ANG4	5	39718095	41477944	1759.85	9977
ANG4	ANG4	5	41488244	42590674	1102.43	7096
ANG4	ANG4	5	42592000	46721360	4129.36	23270
ANG4	ANG4	5	48678919	49699395	1020.48	7321
ANG4	ANG4	5	49700143	52292039	2591.9	14609
ANG4	ANG4	5	52292348	54974249	2681.9	15696
ANG4	ANG4	5	60007873	60549127	541.255	2715
ANG4	ANG4	5	67054517	68046091	991.575	4549
ANG4	ANG4	5	68046170	68656595	610.426	1962
ANG4	ANG4	5	70858877	71808834	949.958	5764
ANG4	ANG4	5	71808890	72939679	1130.79	5242
ANG4	ANG4	5	73651852	76237597	2585.75	11745
ANG4	ANG4	5	98161837	98766276	604.44	4404
ANG4	ANG4	6	29292588	30067424	774.837	3799
ANG4	ANG4	6	30366651	31917465	1550.82	7538
ANG4	ANG4	6	39977685	40480917	503.233	2293
ANG4	ANG4	6	59360684	59875439	514.756	1080
ANG4	ANG4	6	70039464	72783677	2744.21	8021
ANG4	ANG4	6	72839083	73919753	1080.67	5521
ANG4	ANG4	6	113670282	114879302	1209.02	6425
ANG4	ANG4	7	8923	1969557	1960.63	9550
ANG4	ANG4	7	1969943	4528373	2558.43	13018
ANG4	ANG4	7	39210402	40175074	964.673	2808
ANG4	ANG4	7	51394677	52449565	1054.89	5873
ANG4	ANG4	7	88274388	88960170	685.783	1930
ANG4	ANG4	7	88968082	89835861	867.78	2783
ANG4	ANG4	7	91370154	92326312	956.159	3149
ANG4	ANG4	8	13826333	14804433	978.101	6814
ANG4	ANG4	8	63586121	65072384	1486.26	4050
ANG4	ANG4	8	65842754	66620928	778.175	3922
ANG4	ANG4	8	74400236	75727508	1327.27	3321
ANG4	ANG4	8	75763031	76569017	805.987	2763
ANG4	ANG4	8	76569963	91057456	14487.5	65181
ANG4	ANG4	8	91061960	93217864	2155.91	13686
ANG4	ANG4	8	94146025	95713778	1567.75	9097
ANG4	ANG4	8	95714136	98652889	2938.75	13040
ANG4	ANG4	8	98653091	99664316	1011.23	5198
ANG4	ANG4	8	106123167	108262202	2139.04	13295
ANG4	ANG4	8	108262959	108837488	574.53	3710
ANG4	ANG4	9	11511366	12149901	638.536	2786
ANG4	ANG4	9	19488278	20111903	623.626	3800
ANG4	ANG4	9	22517743	28311437	5793.69	25040
ANG4	ANG4	9	73355950	74021405	665.456	2160
ANG4	ANG4	9	74741322	75769277	1027.96	6360
ANG4	ANG4	10	3239804	4471528	1231.72	8787
ANG4	ANG4	10	56855353	57479527	624.175	2173
ANG4	ANG4	10	61759023	62293371	534.349	3785
ANG4	ANG4	10	74116344	75251442	1135.1	6437
ANG4	ANG4	10	75251580	76249860	998.281	7568
ANG4	ANG4	10	88700561	89730647	1030.09	5360
ANG4	ANG4	10	91893193	93321459	1428.27	8193
ANG4	ANG4	11	14553880	15269971	716.092	1361
ANG4	ANG4	11	51217691	51761500	543.81	3549
ANG4	ANG4	11	53026929	53605866	578.938	4304
ANG4	ANG4	11	54485530	55344713	859.184	3937
ANG4	ANG4	11	57379086	57994221	615.136	4225
ANG4	ANG4	11	57994622	58748830	754.209	3693
ANG4	ANG4	11	69278202	74750293	5472.09	16808
ANG4	ANG4	11	76614342	77381311	766.97	3015
ANG4	ANG4	11	88271241	89495688	1224.45	6864
ANG4	ANG4	11	93356239	94774535	1418.3	2609
ANG4	ANG4	11	101582677	102610620	1027.94	4398
ANG4	ANG4	12	1594023	3310125	1716.1	10382
ANG4	ANG4	12	3310278	5192810	1882.53	9922
ANG4	ANG4	12	7094216	8778036	1683.82	10809
ANG4	ANG4	12	8778252	9417104	638.853	3489
ANG4	ANG4	12	25448072	26022603	574.532	4902
ANG4	ANG4	12	26396039	28350828	1954.79	12685
ANG4	ANG4	12	60218432	60961992	743.561	779
ANG4	ANG4	12	73379692	73994783	615.092	4251
ANG4	ANG4	12	83201720	85816204	2614.49	12063
ANG4	ANG4	12	85816384	87275719	1459.34	8467
ANG4	ANG4	13	3832488	4479870	647.383	2614
ANG4	ANG4	13	10072764	10683151	610.388	4232
ANG4	ANG4	13	13837880	14403035	565.156	2174
ANG4	ANG4	13	33447103	34041405	594.303	1501
ANG4	ANG4	13	35305941	36405807	1099.87	3470
ANG4	ANG4	13	36583965	37126478	542.514	2491
ANG4	ANG4	13	37315585	39432251	2116.67	8658
ANG4	ANG4	13	45173370	46445886	1272.52	5177
ANG4	ANG4	13	46447034	47536208	1089.17	5902
ANG4	ANG4	13	47536827	52737609	5200.78	16575
ANG4	ANG4	13	52738172	54482277	1744.11	4511
ANG4	ANG4	13	54483176	61849158	7365.98	25260
ANG4	ANG4	13	62234119	63183632	949.514	2372
ANG4	ANG4	13	63204466	64759049	1554.58	3988
ANG4	ANG4	13	64759718	67876007	3116.29	13741
ANG4	ANG4	13	67876362	68863031	986.67	5433
ANG4	ANG4	13	68863321	73628809	4765.49	25913
ANG4	ANG4	14	28897815	29907237	1009.42	7457
ANG4	ANG4	14	70052602	70665220	612.619	2287
ANG4	ANG4	14	74445675	76595171	2149.5	12577
ANG4	ANG4	14	76595244	77117572	522.329	3405
ANG4	ANG4	14	85064630	89767747	4703.12	29261
ANG4	ANG4	15	47289525	48239353	949.829	5562
ANG4	ANG4	15	51518437	52129402	610.966	2849
ANG4	ANG4	15	66727458	67368749	641.292	3832
ANG4	ANG4	15	67368873	68413490	1044.62	5174
ANG4	ANG4	15	69361741	70546427	1184.69	7413
ANG4	ANG4	15	70546908	71330266	783.359	5108
ANG4	ANG4	16	30069483	30982655	913.173	4156
ANG4	ANG4	16	38777474	40215967	1438.49	4178
ANG4	ANG4	16	42988552	43722431	733.88	1668
ANG4	ANG4	16	44997413	45541953	544.541	1074
ANG4	ANG4	16	47712874	49744023	2031.15	4956
ANG4	ANG4	16	49746394	50630193	883.8	1935
ANG4	ANG4	16	52646042	53406231	760.19	3781
ANG4	ANG4	16	61371398	62448464	1077.07	6345
ANG4	ANG4	16	62973600	64700867	1727.27	8206
ANG4	ANG4	16	67896119	69593211	1697.09	8198
ANG4	ANG4	18	2208690	3228746	1020.06	5129
ANG4	ANG4	18	11496243	12862620	1366.38	4291
ANG4	ANG4	18	31168006	31810477	642.472	3437
ANG4	ANG4	18	32623666	33960202	1336.54	5114
ANG4	ANG4	18	34020006	34998753	978.748	4043
ANG4	ANG4	18	39473388	40771991	1298.6	2919
ANG4	ANG4	19	8998051	10129685	1131.63	4856
ANG4	ANG4	19	30023685	31837415	1813.73	7948
ANG4	ANG4	19	53756243	54511456	755.214	3136
ANG4	ANG4	20	5541606	6133629	592.024	2954
ANG4	ANG4	20	25157266	25958596	801.331	2229
ANG4	ANG4	20	35974634	40377202	4402.57	22721
ANG4	ANG4	20	40378265	42986212	2607.95	11472
ANG4	ANG4	20	42986736	49634398	6647.66	38852
ANG4	ANG4	20	49637543	51405239	1767.7	10366
ANG4	ANG4	20	51405482	52063842	658.361	4103
ANG4	ANG4	20	52064210	56223117	4158.91	28610
ANG4	ANG4	21	43417295	44613018	1195.72	4208
ANG4	ANG4	21	46490318	48314091	1823.77	7736
ANG4	ANG4	21	48632063	50285246	1653.18	12220
ANG4	ANG4	21	50316499	51747987	1431.49	10969
ANG4	ANG4	21	51748923	54154358	2405.44	16348
ANG4	ANG4	21	54154630	57465938	3311.31	15113
ANG4	ANG4	21	57466267	58141165	674.899	3363
ANG4	ANG4	22	10196577	12782988	2586.41	12012
ANG4	ANG4	22	33311538	48254710	14943.2	62861
ANG4	ANG4	22	48434485	50336369	1901.88	3760
ANG4	ANG4	22	50338921	54546622	4207.7	13276
ANG4	ANG4	23	32639962	34059951	1419.99	4757
ANG4	ANG4	24	37012258	37537872	525.615	2063
ANG4	ANG4	24	37611165	38598702	987.538	4352
ANG4	ANG4	24	43798160	44627485	829.326	2505
ANG4	ANG4	24	44638092	45176563	538.472	1547
ANG4	ANG4	24	58326053	59635503	1309.45	7542
ANG4	ANG4	24	59635636	62307730	2672.09	14511
ANG4	ANG4	25	10310501	11252044	941.544	4270
ANG4	ANG4	25	11494869	12683231	1188.36	6677
ANG4	ANG4	25	17569116	20913215	3344.1	14404
ANG4	ANG4	25	28801331	33879784	5078.45	19704
ANG4	ANG4	25	35096488	36424559	1328.07	3179
ANG4	ANG4	25	36614262	37314537	700.276	1446
ANG4	ANG4	25	37314758	42858343	5543.59	23412
ANG4	ANG4	26	31096936	32182779	1085.84	5707
ANG4	ANG4	27	13526851	14092257	565.407	3122
ANG4	ANG4	27	22322888	22897710	574.823	3740
ANG4	ANG4	27	23374806	24464596	1089.79	5067
ANG4	ANG4	27	40250878	41132760	881.883	5014
ANG4	ANG4	28	6201897	6880324	678.428	4159
ANG4	ANG4	28	7097001	7623263	526.263	3478
ANG4	ANG4	28	8158038	9019464	861.427	7032
ANG4	ANG4	28	9635557	10426367	790.811	5784
ANG4	ANG4	28	17282033	19649062	2367.03	12588
ANG4	ANG4	28	35475469	36257624	782.156	5086
ANG4	ANG4	29	28810544	29520568	710.025	3439
ANG5	ANG5	1	26072361	28750823	2678.46	16302
ANG5	ANG5	1	32993863	33555695	561.833	4167
ANG5	ANG5	1	34088134	34635150	547.017	4014
ANG5	ANG5	1	36122005	37229963	1107.96	4598
ANG5	ANG5	1	54143937	56313337	2169.4	12288
ANG5	ANG5	1	57789371	58324509	535.139	1375
ANG5	ANG5	1	60247863	61314018	1066.16	5623
ANG5	ANG5	1	64123398	67043430	2920.03	12404
ANG5	ANG5	1	67846024	70212659	2366.64	9484
ANG5	ANG5	1	70801608	72518577	1716.97	6559
ANG5	ANG5	1	97808292	98313371	505.08	2177
ANG5	ANG5	1	116670676	118813906	2143.23	10927
ANG5	ANG5	1	127287547	127928318	640.772	3741
ANG5	ANG5	1	135703184	136281325	578.142	4186
ANG5	ANG5	1	140839333	141346905	507.573	3489
ANG5	ANG5	1	143019134	143766236	747.103	3531
ANG5	ANG5	1	144405654	145494246	1088.59	4612
ANG5	ANG5	1	145686395	146209630	523.236	2778
ANG5	ANG5	1	146646321	147411529	765.209	3943
ANG5	ANG5	1	147844926	148475403	630.478	3869
ANG5	ANG5	2	12951646	14836404	1884.76	7090
ANG5	ANG5	2	60450113	61434118	984.006	6257
ANG5	ANG5	2	105222634	105776153	553.52	2505
ANG5	ANG5	2	105825159	106582699	757.541	4528
ANG5	ANG5	2	107304959	108539493	1234.54	7836
ANG5	ANG5	3	2496035	3106724	610.69	3596
ANG5	ANG5	3	9518838	10130924	612.087	2926
ANG5	ANG5	3	11410284	11968078	557.795	3209
ANG5	ANG5	3	24225314	24752958	527.645	1385
ANG5	ANG5	3	24916613	26089600	1172.99	2455
ANG5	ANG5	3	40932823	41735719	802.897	3141
ANG5	ANG5	3	90677608	91346341	668.734	2167
ANG5	ANG5	3	93084800	97424576	4339.78	18470
ANG5	ANG5	3	98023608	98706877	683.27	3326
ANG5	ANG5	4	9475013	10307559	832.547	7548
ANG5	ANG5	4	12226632	13047467	820.836	5499
ANG5	ANG5	4	13203519	14743953	1540.43	9624
ANG5	ANG5	4	23273706	24214747	941.042	3967
ANG5	ANG5	4	24811597	25607993	796.397	2893
ANG5	ANG5	4	25871502	27649294	1777.79	3589
ANG5	ANG5	4	36041860	36697654	655.795	3966
ANG5	ANG5	4	36697775	37259764	561.99	3344
ANG5	ANG5	4	44381774	44926737	544.964	2249
ANG5	ANG5	4	48440884	49201005	760.122	3844
ANG5	ANG5	4	49838774	50469364	630.591	2497
ANG5	ANG5	4	53355700	54636900	1281.2	5321
ANG5	ANG5	4	55113119	57636325	2523.21	12433
ANG5	ANG5	4	58016473	58643414	626.942	3231
ANG5	ANG5	4	64855113	65522095	666.983	2397
ANG5	ANG5	4	65522812	67841914	2319.1	8372
ANG5	ANG5	4	86890650	87418659	528.01	2078
ANG5	ANG5	4	114959619	115853793	894.175	5832
ANG5	ANG5	5	8555446	10472746	1917.3	12742
ANG5	ANG5	5	114101194	114923899	822.706	4313
ANG5	ANG5	5	117091050	117804928	713.879	4751
ANG5	ANG5	6	18435871	19341455	905.585	3274
ANG5	ANG5	6	20282069	20890337	608.269	2938
ANG5	ANG5	6	24529226	25559964	1030.74	5677
ANG5	ANG5	6	26002386	26736737	734.352	3296
ANG5	ANG5	6	39107901	39700142	592.242	3445
ANG5	ANG5	6	39977685	40481060	503.376	2294
ANG5	ANG5	6	41015130	41554770	539.641	3552
ANG5	ANG5	6	59464965	61125248	1660.28	5031
ANG5	ANG5	6	71917739	72656884	739.146	2978
ANG5	ANG5	6	72833560	74124984	1291.42	6968
ANG5	ANG5	6	83052246	84130645	1078.4	5683
ANG5	ANG5	6	86295890	86927319	631.43	2695
ANG5	ANG5	6	103021711	103885148	863.438	4576
ANG5	ANG5	6	103965691	104751417	785.727	4422
ANG5	ANG5	6	107307451	107823234	515.784	3004
ANG5	ANG5	6	108170181	109247999	1077.82	5013
ANG5	ANG5	7	1324115	3020331	1696.22	9958
ANG5	ANG5	7	5413878	5988502	574.625	2840
ANG5	ANG5	7	15201443	16437194	1235.75	7149
ANG5	ANG5	7	79128408	80220424	1092.02	4985
ANG5	ANG5	7	82906993	83777716	870.724	4699
ANG5	ANG5	7	102112311	103037619	925.309	4283
ANG5	ANG5	7	107390090	108431606	1041.52	6942
ANG5	ANG5	8	1075568	1582170	506.603	1997
ANG5	ANG5	8	9317038	9964686	647.649	3432
ANG5	ANG5	8	12734963	13652061	917.099	7401
ANG5	ANG5	8	63536696	64071789	535.094	1609
ANG5	ANG5	8	70145926	70895736	749.811	2686
ANG5	ANG5	8	75734186	76322613	588.428	1600
ANG5	ANG5	8	77867554	78830795	963.242	4327
ANG5	ANG5	8	82209470	82876940	667.471	2684
ANG5	ANG5	8	84586924	85357629	770.706	2698
ANG5	ANG5	8	87746980	88757717	1010.74	4800
ANG5	ANG5	9	11511366	12149901	638.536	2786
ANG5	ANG5	9	12588465	13151676	563.212	2265
ANG5	ANG5	9	31311482	32541863	1230.38	3971
ANG5	ANG5	9	32684371	34799666	2115.3	10675
ANG5	ANG5	9	42767180	43868249	1101.07	5294
ANG5	ANG5	9	45398096	46310571	912.476	4747
ANG5	ANG5	9	46623210	47237322	614.113	2460
ANG5	ANG5	9	49070281	51253402	2183.12	8488
ANG5	ANG5	9	51324739	51949357	624.619	2885
ANG5	ANG5	9	61156820	61957633	800.814	3344
ANG5	ANG5	9	63831201	64858188	1026.99	3170
ANG5	ANG5	10	36710480	37794961	1084.48	4894
ANG5	ANG5	10	39097919	41779274	2681.36	10430
ANG5	ANG5	10	41848050	44157679	2309.63	6532
ANG5	ANG5	10	45530139	47066571	1536.43	5635
ANG5	ANG5	10	47524917	49203551	1678.63	6486
ANG5	ANG5	10	97944036	98708873	764.838	5919
ANG5	ANG5	11	61429	909759	848.331	4521
ANG5	ANG5	11	5814626	6316946	502.321	2972
ANG5	ANG5	11	7819099	8511936	692.838	3858
ANG5	ANG5	11	14702681	15240431	537.751	707
ANG5	ANG5	11	51217481	52365453	1147.97	8188
ANG5	ANG5	11	52438463	53699273	1260.81	8637
ANG5	ANG5	11	53707094	54719911	1012.82	5935
ANG5	ANG5	11	84262528	85520124	1257.6	7366
ANG5	ANG5	11	85561278	86814432	1253.15	5541
ANG5	ANG5	11	87128260	88461284	1333.03	5347
ANG5	ANG5	11	93996314	94498281	501.968	539
ANG5	ANG5	11	94516368	95468245	951.878	1905
ANG5	ANG5	11	100101463	100707827	606.365	2328
ANG5	ANG5	11	102910977	103553742	642.766	2918
ANG5	ANG5	12	762891	1759812	996.922	5657
ANG5	ANG5	12	25448072	25984630	536.559	4743
ANG5	ANG5	12	26396039	27231481	835.443	4725
ANG5	ANG5	12	27232627	28773114	1540.49	11434
ANG5	ANG5	12	30795745	31544840	749.096	2763
ANG5	ANG5	12	43309092	44858907	1549.82	5711
ANG5	ANG5	12	50530078	51509806	979.729	1627
ANG5	ANG5	12	52568128	53170348	602.221	3295
ANG5	ANG5	12	53171674	53900951	729.278	3024
ANG5	ANG5	12	54089278	55298022	1208.74	4739
ANG5	ANG5	12	56571646	57252297	680.652	2669
ANG5	ANG5	12	57879704	59991411	2111.71	6785
ANG5	ANG5	12	59991645	62643364	2651.72	7794
ANG5	ANG5	12	62644877	63261595	616.719	3873
ANG5	ANG5	12	72277032	73127884	850.853	5751
ANG5	ANG5	12	73987900	74653818	665.919	3789
ANG5	ANG5	12	76723326	77810667	1087.34	6235
ANG5	ANG5	13	3987350	4620963	633.614	2761
ANG5	ANG5	13	10018249	10683251	665.003	4725
ANG5	ANG5	13	13494397	15011519	1517.12	6752
ANG5	ANG5	13	15905340	16896612	991.273	4763
ANG5	ANG5	13	17622020	18150475	528.456	2434
ANG5	ANG5	13	18268671	22000376	3731.71	20722
ANG5	ANG5	13	27725903	29263716	1537.81	6172
ANG5	ANG5	13	38814673	39358134	543.462	1939
ANG5	ANG5	13	68800037	70197562	1397.53	7361
ANG5	ANG5	13	71413389	72409354	995.966	5161
ANG5	ANG5	14	28897815	29671255	773.441	5628
ANG5	ANG5	14	42752150	43616619	864.47	3696
ANG5	ANG5	14	43964695	44805853	841.159	3935
ANG5	ANG5	14	44988739	47624353	2635.61	11465
ANG5	ANG5	14	48357573	49229679	872.107	3835
ANG5	ANG5	14	52262359	52807496	545.138	2206
ANG5	ANG5	14	53320178	54012551	692.374	2979
ANG5	ANG5	14	54470921	55688429	1217.51	3953
ANG5	ANG5	14	69461754	70494371	1032.62	4276
ANG5	ANG5	14	71186039	71913229	727.191	3659
ANG5	ANG5	14	93282991	94455134	1172.14	7435
ANG5	ANG5	15	2064198	2588081	523.884	2663
ANG5	ANG5	15	27112199	27735302	623.104	2032
ANG5	ANG5	16	24191274	29329095	5137.82	22211
ANG5	ANG5	16	29395090	31063153	1668.06	7610
ANG5	ANG5	16	31063448	31610408	546.961	2794
ANG5	ANG5	16	75345553	77044664	1699.11	9597
ANG5	ANG5	17	28634202	29205570	571.369	3093
ANG5	ANG5	17	46338327	49779873	3441.55	19665
ANG5	ANG5	17	49780179	51358340	1578.16	7116
ANG5	ANG5	17	58121989	58922148	800.16	4666
ANG5	ANG5	17	66873614	67585270	711.657	3533
ANG5	ANG5	17	67713980	68422589	708.61	4930
ANG5	ANG5	18	5164581	5899336	734.756	3858
ANG5	ANG5	18	9835253	10357086	521.834	3253
ANG5	ANG5	18	11428323	13579445	2151.12	7063
ANG5	ANG5	18	21024590	22455568	1430.98	4873
ANG5	ANG5	18	25394070	26046570	652.501	1841
ANG5	ANG5	18	53837235	55133083	1295.85	3683
ANG5	ANG5	18	55766099	56549893	783.795	3623
ANG5	ANG5	19	6010535	6551617	541.083	3564
ANG5	ANG5	19	20513699	21207204	693.506	1680
ANG5	ANG5	19	57076125	57578753	502.629	2571
ANG5	ANG5	20	13247319	15013679	1766.36	5146
ANG5	ANG5	21	15099915	15854795	754.881	3841
ANG5	ANG5	21	17740669	18310625	569.957	4197
ANG5	ANG5	21	50579358	51641218	1061.86	8042
ANG5	ANG5	21	58842675	59649044	806.37	3786
ANG5	ANG5	21	59995898	60560403	564.506	4072
ANG5	ANG5	21	60774343	61380086	605.744	3627
ANG5	ANG5	21	61408261	63098333	1690.07	10127
ANG5	ANG5	22	6718	714063	707.346	2442
ANG5	ANG5	22	5045029	6319374	1274.35	9640
ANG5	ANG5	22	33601434	34151822	550.389	1863
ANG5	ANG5	23	33315237	34153489	838.253	3657
ANG5	ANG5	23	39179779	40148715	968.937	3007
ANG5	ANG5	23	47720033	48863702	1143.67	2736
ANG5	ANG5	24	15986635	17922190	1935.56	10535
ANG5	ANG5	24	20110837	20776240	665.404	2411
ANG5	ANG5	24	20914098	22175262	1261.16	6284
ANG5	ANG5	24	34188393	36329277	2140.89	8006
ANG5	ANG5	24	39007890	39873579	865.69	4277
ANG5	ANG5	24	46920631	47492969	572.339	3047
ANG5	ANG5	24	51035544	54113059	3077.52	19964
ANG5	ANG5	25	2702303	3956855	1254.55	3537
ANG5	ANG5	25	13183983	14655965	1471.98	6789
ANG5	ANG5	27	27247	1349894	1322.65	11826
ANG5	ANG5	27	3867465	5786391	1918.93	8954
ANG5	ANG5	27	5987266	6686929	699.664	5664
ANG5	ANG5	27	9374075	9893091	519.017	3247
ANG5	ANG5	27	10987972	11775886	787.915	1901
ANG5	ANG5	27	15997313	16517090	519.778	2836
ANG5	ANG5	27	24577217	25613653	1036.44	3430
ANG5	ANG5	27	26531877	27157999	626.123	3085
ANG5	ANG5	27	28473849	29176054	702.206	3368
ANG5	ANG5	29	11835280	12762336	927.057	5400
ANG5	ANG5	29	12762415	13302822	540.408	4141
ANG6	ANG6	1	1148511	1704630	556.12	3802
ANG6	ANG6	1	2193739	3496622	1302.88	8207
ANG6	ANG6	1	48508931	49067881	558.951	3576
ANG6	ANG6	1	49691939	50313471	621.533	2078
ANG6	ANG6	1	50801422	51794922	993.501	4345
ANG6	ANG6	1	64390560	67230502	2839.94	11650
ANG6	ANG6	1	67302609	67847953	545.345	1776
ANG6	ANG6	1	75773703	76677197	903.495	5383
ANG6	ANG6	1	76677522	77779430	1101.91	5250
ANG6	ANG6	1	78782647	79915939	1133.29	4800
ANG6	ANG6	1	98129591	100012072	1882.48	9855
ANG6	ANG6	1	100144702	101253810	1109.11	6913
ANG6	ANG6	1	101257298	102083839	826.542	4394
ANG6	ANG6	1	103131163	103973709	842.547	5076
ANG6	ANG6	1	108424952	109603298	1178.35	3881
ANG6	ANG6	1	111925340	113521443	1596.1	8425
ANG6	ANG6	1	113990471	114661460	670.99	2685
ANG6	ANG6	1	114664157	115374864	710.708	3117
ANG6	ANG6	1	129811911	130525892	713.982	2401
ANG6	ANG6	1	131031528	131691306	659.779	3049
ANG6	ANG6	1	134976914	135744429	767.516	3008
ANG6	ANG6	2	9301590	9819343	517.754	1391
ANG6	ANG6	2	31923797	32891856	968.06	3954
ANG6	ANG6	2	34002299	34505201	502.903	2060
ANG6	ANG6	2	34978161	35509883	531.723	1838
ANG6	ANG6	2	40331997	40970771	638.775	2509
ANG6	ANG6	2	63368959	65118809	1749.85	5183
ANG6	ANG6	2	65507117	66617918	1110.8	3152
ANG6	ANG6	2	67290827	68092235	801.409	3826
ANG6	ANG6	2	72173047	72860089	687.043	2436
ANG6	ANG6	2	74933946	76537729	1603.78	8118
ANG6	ANG6	2	76761904	77567753	805.85	4413
ANG6	ANG6	2	77702164	78239852	537.689	2968
ANG6	ANG6	2	86922970	87782727	859.758	3351
ANG6	ANG6	2	98394948	99438644	1043.7	3549
ANG6	ANG6	2	99439373	100095758	656.386	2191
ANG6	ANG6	2	112814856	114354754	1539.9	5882
ANG6	ANG6	2	115068788	115871343	802.556	2992
ANG6	ANG6	2	123026128	123989031	962.904	6171
ANG6	ANG6	2	124527887	125040702	512.816	3259
ANG6	ANG6	3	2765332	3544707	779.376	3973
ANG6	ANG6	3	30132842	30667298	534.457	1917
ANG6	ANG6	3	31524458	32034119	509.662	2905
ANG6	ANG6	3	32849748	33664780	815.033	4246
ANG6	ANG6	3	37540016	38595399	1055.38	5091
ANG6	ANG6	3	38595503	40629809	2034.31	5872
ANG6	ANG6	3	40632477	42875928	2243.45	8547
ANG6	ANG6	3	42955615	44051206	1095.59	5126
ANG6	ANG6	3	75073639	75733520	659.882	2801
ANG6	ANG6	3	76878043	78448194	1570.15	7053
ANG6	ANG6	3	90704473	91249134	544.662	1603
ANG6	ANG6	3	91757910	92598093	840.184	2323
ANG6	ANG6	3	93084800	93985069	900.27	4795
ANG6	ANG6	3	94297302	95435724	1138.42	5094
ANG6	ANG6	3	95970484	97147200	1176.72	4061
ANG6	ANG6	4	23100695	24205991	1105.3	4555
ANG6	ANG6	4	26773739	27488698	714.96	1196
ANG6	ANG6	4	27907063	28806898	899.836	2945
ANG6	ANG6	4	41159023	42011681	852.659	3391
ANG6	ANG6	4	72148281	73381171	1232.89	4774
ANG6	ANG6	4	86861181	87486574	625.394	2478
ANG6	ANG6	4	88184590	89515761	1331.17	4220
ANG6	ANG6	4	111353847	112413284	1059.44	5434
ANG6	ANG6	4	112593453	116169204	3575.75	27093
ANG6	ANG6	4	116206162	117082924	876.763	6787
ANG6	ANG6	4	119330073	120309749	979.677	4273
ANG6	ANG6	5	76211120	77316649	1105.53	4650
ANG6	ANG6	5	79615728	80904529	1288.8	3778
ANG6	ANG6	5	102497249	103259603	762.355	2348
ANG6	ANG6	6	56325290	57996501	1671.21	9186
ANG6	ANG6	6	57997664	58587430	589.767	1675
ANG6	ANG6	6	59299474	59983572	684.099	1733
ANG6	ANG6	6	93833808	94551884	718.077	3937
ANG6	ANG6	7	5650	1022269	1016.62	3619
ANG6	ANG6	7	1195155	6125493	4930.34	27308
ANG6	ANG6	7	6261088	11459653	5198.57	27923
ANG6	ANG6	7	11762357	13259649	1497.29	9052
ANG6	ANG6	7	13653700	15205924	1552.22	9337
ANG6	ANG6	7	41056504	41889634	833.131	2782
ANG6	ANG6	7	41889753	42516371	626.619	5633
ANG6	ANG6	7	42516624	44027627	1511	9905
ANG6	ANG6	7	53942036	54526259	584.224	3232
ANG6	ANG6	7	54531639	55141157	609.519	3243
ANG6	ANG6	7	80948588	81565754	617.167	2862
ANG6	ANG6	8	3242455	3930197	687.743	4820
ANG6	ANG6	8	97285770	97935547	649.778	2682
ANG6	ANG6	9	7628798	8198268	569.471	2316
ANG6	ANG6	9	8199631	9482612	1282.98	7194
ANG6	ANG6	9	9627370	10704228	1076.86	7309
ANG6	ANG6	9	10712651	13151676	2439.03	11013
ANG6	ANG6	9	28310774	29033558	722.785	1469
ANG6	ANG6	9	32684371	33679656	995.286	4644
ANG6	ANG6	9	58826187	59705947	879.761	3918
ANG6	ANG6	9	63895667	65087919	1192.25	3933
ANG6	ANG6	9	71995658	73151316	1155.66	6644
ANG6	ANG6	9	81326353	81964713	638.361	3802
ANG6	ANG6	10	6031458	6606809	575.352	3576
ANG6	ANG6	10	29263532	31598964	2335.43	10567
ANG6	ANG6	10	37696546	38380251	683.706	3383
ANG6	ANG6	10	50542475	51352613	810.139	3478
ANG6	ANG6	10	52867782	53867234	999.453	3888
ANG6	ANG6	10	55784920	58120260	2335.34	9163
ANG6	ANG6	10	68469548	69231675	762.128	2821
ANG6	ANG6	10	69232391	69902413	670.023	2539
ANG6	ANG6	10	84770659	85301630	530.972	2811
ANG6	ANG6	10	90520760	91367137	846.378	4289
ANG6	ANG6	10	94649495	96357325	1707.83	13593
ANG6	ANG6	10	96357530	97017985	660.456	4182
ANG6	ANG6	10	97018117	97553158	535.042	3662
ANG6	ANG6	10	97553283	99928780	2375.5	15320
ANG6	ANG6	11	14702681	15240431	537.751	707
ANG6	ANG6	12	4021748	4668418	646.671	3452
ANG6	ANG6	12	30549287	31254029	704.743	2217
ANG6	ANG6	12	35923936	36464962	541.027	3278
ANG6	ANG6	12	51357452	52215473	858.022	3514
ANG6	ANG6	12	52274244	53170348	896.105	4634
ANG6	ANG6	12	53171906	53956609	784.704	3334
ANG6	ANG6	12	54089278	54711566	622.289	2895
ANG6	ANG6	12	55069591	55804474	734.884	3749
ANG6	ANG6	12	57915019	58622072	707.054	1546
ANG6	ANG6	12	76536003	77620515	1084.51	6389
ANG6	ANG6	13	191423	934557	743.135	4059
ANG6	ANG6	13	934647	2035895	1101.25	7380
ANG6	ANG6	13	8058459	9140753	1082.3	6420
ANG6	ANG6	13	10018249	10684083	665.835	4764
ANG6	ANG6	13	28756298	30365868	1609.57	8323
ANG6	ANG6	13	37880200	39815462	1935.26	8379
ANG6	ANG6	13	49146511	49987248	840.738	1662
ANG6	ANG6	13	49996626	51100093	1103.47	2824
ANG6	ANG6	13	51100551	52737609	1637.06	5481
ANG6	ANG6	13	52738410	57079402	4340.99	13829
ANG6	ANG6	13	57887317	58552381	665.065	1912
ANG6	ANG6	13	77338001	77945749	607.749	1897
ANG6	ANG6	13	79613965	80281071	667.107	3737
ANG6	ANG6	14	17928698	18717806	789.109	4277
ANG6	ANG6	14	19844786	20978428	1133.64	5146
ANG6	ANG6	14	21654909	23237240	1582.33	7354
ANG6	ANG6	14	35500441	38520127	3019.69	14608
ANG6	ANG6	14	41843181	42382323	539.143	1734
ANG6	ANG6	14	43054269	44613443	1559.17	6745
ANG6	ANG6	14	49231017	49858522	627.506	2725
ANG6	ANG6	14	51159566	52277633	1118.07	3520
ANG6	ANG6	14	54433272	55577258	1143.99	3966
ANG6	ANG6	14	57894343	58761480	867.138	3683
ANG6	ANG6	14	59296581	60202007	905.427	3970
ANG6	ANG6	14	62396804	62949607	552.804	2142
ANG6	ANG6	14	63340418	64483112	1142.69	5231
ANG6	ANG6	14	65154178	65864649	710.472	2647
ANG6	ANG6	14	73608852	74445538	836.687	3822
ANG6	ANG6	14	74445675	75722734	1277.06	6925
ANG6	ANG6	14	77713073	78233736	520.664	3301
ANG6	ANG6	15	20540296	21108914	568.619	1194
ANG6	ANG6	15	25020936	25776569	755.634	3200
ANG6	ANG6	15	58910113	59855521	945.409	5887
ANG6	ANG6	16	24443447	26549106	2105.66	9694
ANG6	ANG6	16	26550154	27575478	1025.33	4167
ANG6	ANG6	16	62806073	64301223	1495.15	6859
ANG6	ANG6	16	65558480	66159446	600.967	2793
ANG6	ANG6	16	66190642	67159806	969.165	5125
ANG6	ANG6	16	67189970	67799635	609.666	4333
ANG6	ANG6	16	67808579	68572022	763.444	3490
ANG6	ANG6	16	75362501	76549258	1186.76	6633
ANG6	ANG6	17	646689	1262343	615.655	3085
ANG6	ANG6	17	1293545	2330402	1036.86	3642
ANG6	ANG6	17	5074443	5688031	613.589	2564
ANG6	ANG6	17	7637860	8448760	810.901	2621
ANG6	ANG6	17	16760792	19180376	2419.59	5384
ANG6	ANG6	17	19190571	19995788	805.218	3084
ANG6	ANG6	18	6769874	7364270	594.397	2146
ANG6	ANG6	18	15654613	16221417	566.805	1258
ANG6	ANG6	18	19137661	19718862	581.202	2436
ANG6	ANG6	19	37029867	38044515	1014.65	2693
ANG6	ANG6	19	38264421	40783721	2519.3	7688
ANG6	ANG6	19	41007236	42917081	1909.85	8284
ANG6	ANG6	19	42933578	43475263	541.686	1934
ANG6	ANG6	19	43476638	47821779	4345.14	15242
ANG6	ANG6	20	7018892	8099303	1080.41	6402
ANG6	ANG6	20	8397060	8909698	512.639	1778
ANG6	ANG6	20	20534684	22233463	1698.78	9873
ANG6	ANG6	20	22234746	24135391	1900.65	7423
ANG6	ANG6	20	35974634	42278937	6304.3	30929
ANG6	ANG6	20	42385740	43241115	855.376	4357
ANG6	ANG6	20	48457057	49007017	549.961	1851
ANG6	ANG6	20	66860992	67442201	581.21	5726
ANG6	ANG6	20	67637505	69142346	1504.84	10109
ANG6	ANG6	20	69144122	69681342	537.221	3213
ANG6	ANG6	21	3649023	4184828	535.806	4398
ANG6	ANG6	21	4321484	5033623	712.14	4066
ANG6	ANG6	21	5033964	5791799	757.836	3603
ANG6	ANG6	21	24870688	25795236	924.549	3390
ANG6	ANG6	21	33246774	34249329	1002.56	3657
ANG6	ANG6	21	46082542	46953356	870.815	2770
ANG6	ANG6	21	47369561	48314091	944.531	4335
ANG6	ANG6	21	48938373	49499373	561.001	4438
ANG6	ANG6	21	67143947	67964605	820.659	2411
ANG6	ANG6	22	1018236	2025822	1007.59	4833
ANG6	ANG6	22	26321579	27857570	1535.99	7013
ANG6	ANG6	22	49271407	49787112	515.706	1037
ANG6	ANG6	24	5727815	7012338	1284.52	9072
ANG6	ANG6	24	44058890	44627485	568.596	1955
ANG6	ANG6	25	5528415	6286050	757.636	3744
ANG6	ANG6	25	6785311	8072188	1286.88	7393
ANG6	ANG6	25	11497809	12683581	1185.77	6675
ANG6	ANG6	25	39760095	42828206	3068.11	13054
ANG6	ANG6	26	7198933	7798728	599.796	2389
ANG6	ANG6	26	7834153	9126657	1292.51	7444
ANG6	ANG6	26	10991132	11834118	842.987	5781
ANG6	ANG6	27	11577577	12999651	1422.08	4045
ANG6	ANG6	27	13076900	13951333	874.434	4409
ANG6	ANG6	27	18031063	18535900	504.838	2965
ANG6	ANG6	27	21774093	22789490	1015.4	4933
ANG6	ANG6	27	26576304	27211236	634.933	3188
ANG6	ANG6	27	27526722	28039194	512.473	2832
ANG6	ANG6	27	28573143	29113851	540.709	2109
ANG6	ANG6	28	6227427	6878788	651.362	4095
ANG6	ANG6	28	12762460	13288305	525.846	2427
ANG6	ANG6	28	28578662	29980383	1401.72	6676
ANG6	ANG6	29	14799082	15653326	854.245	5472
ANG6	ANG6	29	16111256	16669717	558.462	4296
ANG6	ANG6	29	20444468	20948454	503.987	4405
ANG7	ANG7	1	43868420	45839068	1970.65	7545
ANG7	ANG7	1	45839839	46520453	680.615	3123
ANG7	ANG7	1	46756524	47410999	654.476	4147
ANG7	ANG7	1	53641643	54160250	518.608	3551
ANG7	ANG7	1	54526037	55309706	783.67	4906
ANG7	ANG7	1	61013108	61577706	564.599	3041
ANG7	ANG7	1	64324471	65559017	1234.55	4666
ANG7	ANG7	1	65730468	66813985	1083.52	4981
ANG7	ANG7	1	82434367	83143202	708.836	1805
ANG7	ANG7	1	83672458	84560579	888.122	3626
ANG7	ANG7	1	85551777	86468628	916.852	3533
ANG7	ANG7	1	87657822	88164133	506.312	3473
ANG7	ANG7	1	88503121	89904215	1401.1	6799
ANG7	ANG7	1	89905392	90539783	634.392	3004
ANG7	ANG7	1	107640331	108894857	1254.53	6190
ANG7	ANG7	1	125842238	126374013	531.776	1974
ANG7	ANG7	1	126374543	127810172	1435.63	6327
ANG7	ANG7	1	128196924	129034146	837.223	4843
ANG7	ANG7	1	133577851	135695512	2117.66	10638
ANG7	ANG7	1	135933046	136445219	512.174	3309
ANG7	ANG7	2	13060863	13578151	517.289	2130
ANG7	ANG7	2	14746935	15630433	883.499	3509
ANG7	ANG7	2	15780861	16863779	1082.92	3114
ANG7	ANG7	2	18803747	19413186	609.44	3563
ANG7	ANG7	2	40434774	40941677	506.904	1815
ANG7	ANG7	2	48201046	48932306	731.261	2597
ANG7	ANG7	2	56117503	57154795	1037.29	5744
ANG7	ANG7	2	58522372	59050497	528.126	3592
ANG7	ANG7	2	65617975	66327669	709.695	1789
ANG7	ANG7	2	66596652	67180830	584.179	2860
ANG7	ANG7	2	73004573	73631882	627.31	2384
ANG7	ANG7	2	100324717	101526652	1201.94	4137
ANG7	ANG7	2	116787320	117314991	527.672	3145
ANG7	ANG7	3	30613671	31295594	681.924	2674
ANG7	ANG7	3	53810885	55390129	1579.24	7024
ANG7	ANG7	3	95569991	97746789	2176.8	7664
ANG7	ANG7	3	112584011	113222035	638.025	4633
ANG7	ANG7	4	4446290	4999493	553.204	3337
ANG7	ANG7	4	5388460	6150060	761.601	3724
ANG7	ANG7	4	7494345	8765193	1270.85	6306
ANG7	ANG7	4	24468452	25336585	868.134	4593
ANG7	ANG7	4	26773739	27488698	714.96	1196
ANG7	ANG7	4	35056255	35896881	840.627	4171
ANG7	ANG7	4	35979713	36500023	520.311	3208
ANG7	ANG7	4	65694126	66291077	596.952	1885
ANG7	ANG7	4	67043966	67626528	582.563	2095
ANG7	ANG7	4	70190430	70874692	684.263	2417
ANG7	ANG7	4	88221482	89148890	927.409	3035
ANG7	ANG7	4	90924449	91471506	547.058	1756
ANG7	ANG7	4	112807101	113480068	672.968	4938
ANG7	ANG7	5	30256323	30871610	615.288	1976
ANG7	ANG7	5	102415311	103259603	844.293	2500
ANG7	ANG7	5	107822826	108495019	672.194	2308
ANG7	ANG7	6	15118687	15635253	516.567	2253
ANG7	ANG7	6	26002413	26831321	828.909	3809
ANG7	ANG7	7	517830	1102431	584.602	3073
ANG7	ANG7	7	25178628	25867521	688.894	2883
ANG7	ANG7	7	57697549	58317778	620.23	1039
ANG7	ANG7	7	63179875	65589640	2409.77	9893
ANG7	ANG7	7	91498660	92098221	599.562	1853
ANG7	ANG7	7	94777124	95534956	757.833	2381
ANG7	ANG7	8	5826656	6500364	673.709	3015
ANG7	ANG7	8	88723777	89301049	577.273	3064
ANG7	ANG7	8	90191017	90882778	691.762	3819
ANG7	ANG7	8	94342507	94911279	568.773	3284
ANG7	ANG7	8	94930292	95733802	803.511	4071
ANG7	ANG7	8	96189145	97273924	1084.78	4882
ANG7	ANG7	8	102051880	102611601	559.722	2387
ANG7	ANG7	8	111427972	112088194	660.223	4316
ANG7	ANG7	9	12929090	13505739	576.65	2995
ANG7	ANG7	9	19023909	20034554	1010.65	5380
ANG7	ANG7	9	23572296	24776157	1203.86	4321
ANG7	ANG7	9	25219347	26355114	1135.77	4546
ANG7	ANG7	9	26377134	27146518	769.385	2749
ANG7	ANG7	9	84077275	84764200	686.926	5302
ANG7	ANG7	9	90175262	91243930	1068.67	6012
ANG7	ANG7	10	321870	1140449	818.58	4566
ANG7	ANG7	10	20831179	21528800	697.622	2074
ANG7	ANG7	10	24249415	24827247	577.833	1598
ANG7	ANG7	10	25784759	26330719	545.961	2965
ANG7	ANG7	10	26330798	26904908	574.111	2497
ANG7	ANG7	10	32340129	33024210	684.082	3644
ANG7	ANG7	10	39902922	40875755	972.834	3663
ANG7	ANG7	10	47993891	49360948	1367.06	4699
ANG7	ANG7	10	59392659	60350953	958.295	3025
ANG7	ANG7	10	60351871	60938792	586.922	2707
ANG7	ANG7	11	46263152	46804834	541.683	3182
ANG7	ANG7	11	46876664	47422508	545.845	3213
ANG7	ANG7	11	47423432	48355584	932.153	3732
ANG7	ANG7	11	52668214	53328745	660.532	3609
ANG7	ANG7	11	85449493	86281686	832.194	4536
ANG7	ANG7	11	86509417	87824408	1314.99	4949
ANG7	ANG7	12	50036908	51561418	1524.51	2886
ANG7	ANG7	12	54300121	56245863	1945.74	7714
ANG7	ANG7	12	57252785	58273757	1020.97	2545
ANG7	ANG7	12	58351443	59192022	840.58	2312
ANG7	ANG7	12	59299194	59810824	511.631	2451
ANG7	ANG7	12	60219631	60962454	742.824	779
ANG7	ANG7	12	85419203	86387284	968.082	3974
ANG7	ANG7	13	14350013	14927019	577.007	2343
ANG7	ANG7	13	27733227	28297387	564.161	2383
ANG7	ANG7	13	28317180	29426489	1109.31	4720
ANG7	ANG7	13	72516865	73259557	742.693	3360
ANG7	ANG7	14	9875815	10706740	830.926	4971
ANG7	ANG7	14	17996314	18655727	659.414	3559
ANG7	ANG7	14	61679906	62395885	715.98	2556
ANG7	ANG7	14	62396804	63035699	638.896	2548
ANG7	ANG7	14	65728288	67209539	1481.25	6838
ANG7	ANG7	14	86588510	87845340	1256.83	9412
ANG7	ANG7	14	93434033	93962688	528.656	3547
ANG7	ANG7	14	93962957	94486525	523.569	2629
ANG7	ANG7	15	51518437	53365898	1847.46	6355
ANG7	ANG7	15	54741215	56023059	1281.85	6363
ANG7	ANG7	15	56023772	56647805	624.034	2022
ANG7	ANG7	16	45380610	46092028	711.419	2292
ANG7	ANG7	16	57783829	58634088	850.26	3889
ANG7	ANG7	16	59596819	60202952	606.134	1925
ANG7	ANG7	16	62755796	63500555	744.76	2390
ANG7	ANG7	16	63501790	64215349	713.56	4016
ANG7	ANG7	16	75485073	76182934	697.862	3651
ANG7	ANG7	16	76194735	76878420	683.686	3940
ANG7	ANG7	16	76878556	78024459	1145.9	7638
ANG7	ANG7	17	10090689	10679129	588.441	2956
ANG7	ANG7	17	14401520	15005574	604.055	3372
ANG7	ANG7	17	15345813	15865413	519.601	1550
ANG7	ANG7	17	15867278	16373864	506.587	1424
ANG7	ANG7	17	16760906	17626600	865.695	2388
ANG7	ANG7	17	17862368	20024622	2162.26	5926
ANG7	ANG7	17	45447698	46236892	789.195	4029
ANG7	ANG7	17	52833555	53401705	568.151	2547
ANG7	ANG7	18	21337500	22455568	1118.07	3383
ANG7	ANG7	18	33056397	34232948	1176.55	4640
ANG7	ANG7	18	39439164	40371416	932.253	2056
ANG7	ANG7	19	5077583	5592195	514.613	3258
ANG7	ANG7	19	17346097	17947252	601.156	1621
ANG7	ANG7	19	18691002	19442845	751.844	4347
ANG7	ANG7	19	21422751	22112632	689.882	2676
ANG7	ANG7	19	24361925	25138168	776.244	2747
ANG7	ANG7	19	33413288	36818324	3405.04	9831
ANG7	ANG7	19	38774722	39292764	518.043	1881
ANG7	ANG7	19	39293253	40193017	899.765	2046
ANG7	ANG7	19	49912134	50944756	1032.62	2490
ANG7	ANG7	20	14189608	14913338	723.731	2191
ANG7	ANG7	20	18745938	19421949	676.012	3577
ANG7	ANG7	20	23593501	24139915	546.415	1821
ANG7	ANG7	20	34818863	35602567	783.705	3394
ANG7	ANG7	20	40806357	41602419	796.063	3163
ANG7	ANG7	21	8220261	8779209	558.949	3248
ANG7	ANG7	21	19884635	21150135	1265.5	3772
ANG7	ANG7	21	39082198	39684756	602.559	2866
ANG7	ANG7	21	43871688	44570981	699.294	2319
ANG7	ANG7	21	47739049	48299479	560.431	2529
ANG7	ANG7	22	9285207	10019771	734.565	4789
ANG7	ANG7	22	12063351	12951996	888.646	4359
ANG7	ANG7	22	15404525	15983532	579.008	2164
ANG7	ANG7	22	16527909	17342609	814.701	1376
ANG7	ANG7	22	20621248	21204694	583.447	3688
ANG7	ANG7	22	21638139	22272822	634.684	1717
ANG7	ANG7	22	22865057	23422983	557.927	3042
ANG7	ANG7	22	36463674	37334098	870.425	3123
ANG7	ANG7	22	38959267	39649015	689.749	3561
ANG7	ANG7	22	46960115	47541032	580.918	1950
ANG7	ANG7	22	47545928	48254710	708.783	1602
ANG7	ANG7	23	40619459	41368677	749.219	2823
ANG7	ANG7	23	45316937	46396312	1079.38	6702
ANG7	ANG7	24	52173953	52674561	500.609	3334
ANG7	ANG7	24	52880892	53468111	587.22	3314
ANG7	ANG7	25	2729384	3353795	624.412	1988
ANG7	ANG7	25	18199758	18764589	564.832	2416
ANG7	ANG7	25	21826793	23355282	1528.49	8112
ANG7	ANG7	25	30302371	31296535	994.165	2708
ANG7	ANG7	25	35131537	36305676	1174.14	2568
ANG7	ANG7	26	9813294	10649891	836.598	3154
ANG7	ANG7	26	28333411	31102681	2769.27	5085
ANG7	ANG7	26	33947791	34516758	568.968	2614
ANG7	ANG7	27	27247	1600158	1572.91	13300
ANG7	ANG7	27	10300561	10863931	563.371	1973
ANG7	ANG7	27	12528366	13040539	512.174	1861
ANG7	ANG7	27	20272679	21484648	1211.97	6151
ANG7	ANG7	28	8160863	9187698	1026.84	8648
ANG7	ANG7	28	12351648	13140829	789.182	4062
ANG7	ANG7	28	15934900	16633689	698.79	2600
ANG7	ANG7	28	25463544	25976972	513.429	2403
ANG7	ANG7	28	25977519	26567986	590.468	1395
ANG7	ANG7	29	6022174	6864623	842.45	5926
ANG7	ANG7	29	11304941	12432969	1128.03	5364
ANG7	ANG7	29	31742061	32883029	1140.97	5081
ANG7	ANG7	29	33613650	34492054	878.405	4351
ANG8	ANG8	1	29575284	31069639	1494.36	6866
ANG8	ANG8	1	31070650	32252352	1181.7	5638
ANG8	ANG8	1	127391727	128051715	659.989	4349
ANG8	ANG8	1	128335948	129332492	996.545	5693
ANG8	ANG8	1	129332752	130547217	1214.47	4578
ANG8	ANG8	1	130548043	131176093	628.051	3279
ANG8	ANG8	1	131176696	133131273	1954.58	7062
ANG8	ANG8	1	133132504	135060740	1928.24	10300
ANG8	ANG8	1	135486828	136008155	521.328	3561
ANG8	ANG8	1	136008410	136565986	557.577	3692
ANG8	ANG8	1	137004234	137745718	741.485	5240
ANG8	ANG8	1	137745861	138278890	533.03	3585
ANG8	ANG8	1	138637980	139181499	543.52	1794
ANG8	ANG8	1	139181620	139876846	695.227	5044
ANG8	ANG8	1	141769067	142865851	1096.79	6771
ANG8	ANG8	1	144520930	145679641	1158.71	4346
ANG8	ANG8	1	145679833	146361821	681.989	3662
ANG8	ANG8	1	146823895	147479128	655.234	2807
ANG8	ANG8	1	147479534	148981006	1501.47	7636
ANG8	ANG8	1	149099094	149822711	723.618	2792
ANG8	ANG8	2	8880521	9683401	802.881	2547
ANG8	ANG8	2	9683681	11736610	2052.93	6212
ANG8	ANG8	2	13461253	14593312	1132.06	3908
ANG8	ANG8	2	14594188	15633587	1039.4	4197
ANG8	ANG8	2	15665011	16997092	1332.08	4113
ANG8	ANG8	2	21795160	22435571	640.412	4051
ANG8	ANG8	2	22561551	23466417	904.867	4482
ANG8	ANG8	2	23466553	24006031	539.479	2868
ANG8	ANG8	2	24971280	25997501	1026.22	3939
ANG8	ANG8	2	25998166	26577617	579.452	2288
ANG8	ANG8	2	26578583	29810676	3232.09	10856
ANG8	ANG8	2	70007102	70650622	643.521	3467
ANG8	ANG8	2	96455643	99444323	2988.68	10791
ANG8	ANG8	2	99445321	100120445	675.125	2274
ANG8	ANG8	2	100121417	101316662	1195.25	4295
ANG8	ANG8	2	101317730	102380800	1063.07	4086
ANG8	ANG8	2	102380963	103127021	746.059	4068
ANG8	ANG8	2	131672738	132222935	550.198	2840
ANG8	ANG8	2	133567207	134222331	655.125	5293
ANG8	ANG8	2	134568245	135931307	1363.06	6599
ANG8	ANG8	2	135933309	136500859	567.551	877
ANG8	ANG8	3	320200	948739	628.54	1645
ANG8	ANG8	3	1044121	1673645	629.525	3689
ANG8	ANG8	3	45399330	46468179	1068.85	5571
ANG8	ANG8	3	95029711	95617484	587.774	2212
ANG8	ANG8	3	119241664	120018762	777.099	3830
ANG8	ANG8	4	18420808	18991728	570.921	2416
ANG8	ANG8	5	12076489	13271243	1194.76	7316
ANG8	ANG8	5	13271539	13780030	508.492	3274
ANG8	ANG8	5	13780404	17010165	3229.76	17397
ANG8	ANG8	5	17126123	17948058	821.936	4194
ANG8	ANG8	5	18185027	18838931	653.905	1655
ANG8	ANG8	5	18839240	19831982	992.743	4097
ANG8	ANG8	5	20125621	21315084	1189.46	5587
ANG8	ANG8	5	21652173	22879498	1227.33	5377
ANG8	ANG8	5	22881124	23508460	627.337	2477
ANG8	ANG8	5	40271654	40908444	636.791	3458
ANG8	ANG8	5	68906396	70713751	1807.36	6931
ANG8	ANG8	5	70714741	71524062	809.322	4423
ANG8	ANG8	5	71526127	72413251	887.125	5490
ANG8	ANG8	5	72413952	72929219	515.268	1718
ANG8	ANG8	5	73387738	75284425	1896.69	8171
ANG8	ANG8	5	75440566	75944688	504.123	2475
ANG8	ANG8	5	75945697	76787584	841.888	3872
ANG8	ANG8	5	76788041	79268961	2480.92	12999
ANG8	ANG8	5	79270033	81185379	1915.35	6559
ANG8	ANG8	5	81393816	82718075	1324.26	5377
ANG8	ANG8	5	82884424	85581110	2696.69	11051
ANG8	ANG8	5	85581744	87937434	2355.69	9532
ANG8	ANG8	5	87938374	88542800	604.427	2905
ANG8	ANG8	5	88543637	89423156	879.52	3968
ANG8	ANG8	5	89423287	90002352	579.066	3262
ANG8	ANG8	5	91281336	92308471	1027.14	4333
ANG8	ANG8	5	92309236	93449969	1140.73	6131
ANG8	ANG8	5	94579164	95328280	749.117	3705
ANG8	ANG8	5	95612984	97325148	1712.16	8226
ANG8	ANG8	5	97935105	98641459	706.355	5660
ANG8	ANG8	5	99365910	100259157	893.248	4557
ANG8	ANG8	5	102066984	105210915	3143.93	14282
ANG8	ANG8	5	105211211	107238546	2027.34	7188
ANG8	ANG8	5	107238775	110112391	2873.62	10173
ANG8	ANG8	5	110112643	112828615	2715.97	8033
ANG8	ANG8	5	112829990	113764651	934.662	5163
ANG8	ANG8	5	113874910	115854677	1979.77	8460
ANG8	ANG8	6	7513758	8114695	600.938	4796
ANG8	ANG8	6	8114746	8717043	602.298	3754
ANG8	ANG8	6	9920641	11709442	1788.8	12986
ANG8	ANG8	6	12283552	13002905	719.354	3975
ANG8	ANG8	6	13250440	13858341	607.902	2599
ANG8	ANG8	6	14145255	14723658	578.404	2825
ANG8	ANG8	6	16108518	18066900	1958.38	9946
ANG8	ANG8	6	19405097	20228591	823.495	4046
ANG8	ANG8	6	20905982	21710161	804.18	4788
ANG8	ANG8	6	21990006	23200237	1210.23	6568
ANG8	ANG8	6	23614563	24238712	624.15	2933
ANG8	ANG8	6	24657532	25560191	902.66	4540
ANG8	ANG8	6	26002321	26534010	531.69	2340
ANG8	ANG8	6	26534289	27971032	1436.74	8935
ANG8	ANG8	6	27978135	28605043	626.909	4751
ANG8	ANG8	6	28606048	31311363	2705.32	13143
ANG8	ANG8	6	31636545	32311304	674.76	3150
ANG8	ANG8	6	32311569	33936738	1625.17	6579
ANG8	ANG8	6	33937079	35495241	1558.16	6660
ANG8	ANG8	6	35664953	37589980	1925.03	8772
ANG8	ANG8	6	37593265	38257272	664.008	2152
ANG8	ANG8	6	38305217	40005682	1700.47	9900
ANG8	ANG8	6	40187240	42948051	2760.81	17002
ANG8	ANG8	6	43285579	43896062	610.484	2694
ANG8	ANG8	6	43897213	44765650	868.438	3498
ANG8	ANG8	6	44765834	45332075	566.242	2405
ANG8	ANG8	6	57458805	58069885	611.081	3108
ANG8	ANG8	7	5162690	6043980	881.291	4420
ANG8	ANG8	7	6044149	7429995	1385.85	7464
ANG8	ANG8	7	7430172	8606126	1175.95	5598
ANG8	ANG8	7	8818162	9679309	861.148	4631
ANG8	ANG8	7	9749365	11010794	1261.43	6932
ANG8	ANG8	7	11011104	11517563	506.46	3117
ANG8	ANG8	7	71476754	72832975	1356.22	3457
ANG8	ANG8	8	12333108	13050939	717.832	6678
ANG8	ANG8	8	17930306	18682894	752.589	4245
ANG8	ANG8	8	39387209	40988334	1601.13	4335
ANG8	ANG8	8	41113412	41879215	765.804	2720
ANG8	ANG8	8	42372551	44547232	2174.68	6369
ANG8	ANG8	8	44547647	46936049	2388.4	11805
ANG8	ANG8	8	47061670	48124866	1063.2	6000
ANG8	ANG8	8	48125207	49123324	998.118	4974
ANG8	ANG8	8	49259617	50328584	1068.97	5104
ANG8	ANG8	8	50659649	54087116	3427.47	18031
ANG8	ANG8	8	54087994	55633912	1545.92	6949
ANG8	ANG8	8	78818675	79753875	935.201	4592
ANG8	ANG8	8	80758227	81684625	926.399	3532
ANG8	ANG8	8	81685903	83541518	1855.62	6507
ANG8	ANG8	8	83545823	84342992	797.17	2768
ANG8	ANG8	9	3352916	3985012	632.097	5720
ANG8	ANG8	9	3985310	5087380	1102.07	7829
ANG8	ANG8	9	10802254	11979412	1177.16	4877
ANG8	ANG8	9	42537653	43760205	1222.55	5799
ANG8	ANG8	9	49331879	50583955	1252.08	5101
ANG8	ANG8	9	50745368	51405263	659.896	2965
ANG8	ANG8	9	62464147	65388799	2924.65	10475
ANG8	ANG8	9	83427919	84373757	945.839	5225
ANG8	ANG8	10	59059449	60973242	1913.79	7342
ANG8	ANG8	10	68571159	69755971	1184.81	4114
ANG8	ANG8	11	211721	989168	777.448	4073
ANG8	ANG8	11	1149805	1858905	709.101	4706
ANG8	ANG8	11	1880263	2705824	825.562	5166
ANG8	ANG8	11	2708010	4814966	2106.96	9101
ANG8	ANG8	11	4815462	6664728	1849.27	10861
ANG8	ANG8	11	6859068	8494836	1635.77	9638
ANG8	ANG8	11	26804271	29744257	2939.99	10846
ANG8	ANG8	11	29745164	31049481	1304.32	6237
ANG8	ANG8	11	58342482	58893102	550.621	3207
ANG8	ANG8	11	71046586	71586025	539.44	907
ANG8	ANG8	11	78478290	79482300	1004.01	4085
ANG8	ANG8	12	1574555	2377061	802.507	4899
ANG8	ANG8	12	2378359	4540199	2161.84	11711
ANG8	ANG8	12	4540394	5446220	905.827	5462
ANG8	ANG8	12	44334357	45283528	949.172	4432
ANG8	ANG8	12	59944425	60981121	1036.7	1472
ANG8	ANG8	13	34730438	36375311	1644.87	5790
ANG8	ANG8	13	36375854	37110603	734.75	3532
ANG8	ANG8	13	37701878	38666876	964.999	3584
ANG8	ANG8	13	38667109	39573528	906.42	3962
ANG8	ANG8	13	39617923	40727114	1109.19	4544
ANG8	ANG8	13	40727347	41471545	744.199	3618
ANG8	ANG8	13	41471736	42815368	1343.63	6833
ANG8	ANG8	13	42993811	43823416	829.606	3892
ANG8	ANG8	13	44019218	44592944	573.727	3020
ANG8	ANG8	13	45006313	46377331	1371.02	5750
ANG8	ANG8	13	46377599	47486053	1108.45	5899
ANG8	ANG8	13	48230487	48829898	599.412	2090
ANG8	ANG8	13	48830272	52867083	4036.81	12419
ANG8	ANG8	13	52867397	54685798	1818.4	4318
ANG8	ANG8	13	54686075	55382053	695.979	3209
ANG8	ANG8	13	55382687	59193309	3810.62	11661
ANG8	ANG8	13	59193750	61999261	2805.51	9690
ANG8	ANG8	13	62219712	63060854	841.143	2290
ANG8	ANG8	13	63380645	64728023	1347.38	3310
ANG8	ANG8	14	13861006	15097413	1236.41	6864
ANG8	ANG8	14	15097458	16986848	1889.39	7807
ANG8	ANG8	14	17238928	18083525	844.598	2639
ANG8	ANG8	14	18084030	18988756	904.727	4487
ANG8	ANG8	14	19706716	20352910	646.195	2714
ANG8	ANG8	14	20353689	20914171	560.483	2632
ANG8	ANG8	14	20914701	21460537	545.837	3388
ANG8	ANG8	14	21950964	22624270	673.307	3537
ANG8	ANG8	14	22704880	23660837	955.958	4614
ANG8	ANG8	14	23661943	24190500	528.558	3282
ANG8	ANG8	14	24627229	25631083	1003.86	2924
ANG8	ANG8	14	25753071	26669136	916.066	2439
ANG8	ANG8	14	26669502	27247599	578.098	3776
ANG8	ANG8	14	35000772	36005492	1004.72	5398
ANG8	ANG8	14	36244253	37068557	824.305	4312
ANG8	ANG8	14	37068767	37616871	548.105	2507
ANG8	ANG8	14	54659180	55525955	866.776	2820
ANG8	ANG8	14	55571351	57241933	1670.58	5179
ANG8	ANG8	14	76789682	77387470	597.789	4077
ANG8	ANG8	14	77450807	78005466	554.66	3868
ANG8	ANG8	14	78005716	80329241	2323.53	11554
ANG8	ANG8	14	86106344	87135947	1029.6	7859
ANG8	ANG8	14	87499296	88377368	878.073	4264
ANG8	ANG8	14	88377621	89445953	1068.33	5024
ANG8	ANG8	15	39500067	40060308	560.242	975
ANG8	ANG8	15	53351515	53946841	595.327	2425
ANG8	ANG8	16	18558094	19063435	505.342	2073
ANG8	ANG8	16	54044052	54824674	780.623	1106
ANG8	ANG8	16	72262245	73575003	1312.76	9753
ANG8	ANG8	16	73742285	74303503	561.219	2370
ANG8	ANG8	16	77061195	77607854	546.66	4292
ANG8	ANG8	16	77608413	78477436	869.024	3310
ANG8	ANG8	16	78478444	79361098	882.655	1498
ANG8	ANG8	18	7306401	7867629	561.229	2633
ANG8	ANG8	18	7954656	9041400	1086.74	5299
ANG8	ANG8	18	9041826	9814152	772.327	3558
ANG8	ANG8	18	9901566	12330913	2429.35	12495
ANG8	ANG8	18	13321633	14386557	1064.92	3356
ANG8	ANG8	18	14387537	16198866	1811.33	5028
ANG8	ANG8	18	20451449	21950445	1499	6643
ANG8	ANG8	18	57529250	58204931	675.682	2309
ANG8	ANG8	18	58643107	59437996	794.89	3300
ANG8	ANG8	19	38154952	38776698	621.747	1596
ANG8	ANG8	19	45054667	46015368	960.702	4293
ANG8	ANG8	19	56515714	57435542	919.829	5210
ANG8	ANG8	19	58150762	58775548	624.787	2687
ANG8	ANG8	19	58775932	59317949	542.018	2636
ANG8	ANG8	20	20695954	21898346	1202.39	6846
ANG8	ANG8	20	22207389	23886954	1679.57	6566
ANG8	ANG8	20	24178558	25142263	963.706	4900
ANG8	ANG8	20	25142533	28468941	3326.41	14553
ANG8	ANG8	20	65424047	65979273	555.227	3384
ANG8	ANG8	20	65980739	66732392	751.654	5445
ANG8	ANG8	20	67637551	68268106	630.556	4430
ANG8	ANG8	20	68579913	69734034	1154.12	7272
ANG8	ANG8	20	69734236	71106938	1372.7	7960
ANG8	ANG8	20	71107094	71781643	674.55	1690
ANG8	ANG8	21	55595523	56566378	970.856	3815
ANG8	ANG8	21	56759055	57707774	948.72	3737
ANG8	ANG8	21	58841796	59677550	835.755	4091
ANG8	ANG8	22	12011200	13204730	1193.53	6207
ANG8	ANG8	22	13204927	14147194	942.268	4063
ANG8	ANG8	22	14147487	15425816	1278.33	5615
ANG8	ANG8	22	15428283	16190618	762.336	2589
ANG8	ANG8	22	16191914	17659281	1467.37	3072
ANG8	ANG8	22	29917977	30703346	785.37	2294
ANG8	ANG8	22	30703772	32553215	1849.44	5785
ANG8	ANG8	22	43448734	46327855	2879.12	10491
ANG8	ANG8	22	58320751	60281306	1960.56	9947
ANG8	ANG8	23	2243	1086388	1084.15	2814
ANG8	ANG8	23	1628453	2200348	571.896	3670
ANG8	ANG8	23	2201469	2922774	721.306	2920
ANG8	ANG8	23	3748987	5109965	1360.98	6555
ANG8	ANG8	23	10777020	11549611	772.592	3496
ANG8	ANG8	23	16226469	16783649	557.181	3847
ANG8	ANG8	23	30859082	32278287	1419.21	4051
ANG8	ANG8	23	32280822	34144250	1863.43	6491
ANG8	ANG8	23	34145033	34796733	651.701	3715
ANG8	ANG8	23	34984134	35709238	725.105	3632
ANG8	ANG8	23	36076438	37133362	1056.92	4555
ANG8	ANG8	23	37133977	38637917	1503.94	6803
ANG8	ANG8	24	22613	589321	566.709	2628
ANG8	ANG8	24	589416	2045631	1456.22	6621
ANG8	ANG8	24	2047319	3024778	977.46	5915
ANG8	ANG8	24	3025389	3608248	582.86	3242
ANG8	ANG8	24	3608380	4734748	1126.37	6179
ANG8	ANG8	24	31634361	32651798	1017.44	3507
ANG8	ANG8	24	33517178	35777240	2260.06	8071
ANG8	ANG8	24	35778404	37609868	1831.46	7951
ANG8	ANG8	24	37816683	38689355	872.673	3813
ANG8	ANG8	24	39044024	39713970	669.947	3407
ANG8	ANG8	24	42477229	44646589	2169.36	5644
ANG8	ANG8	24	55364822	56055696	690.875	3347
ANG8	ANG8	24	56336653	58387353	2050.7	9973
ANG8	ANG8	24	58387559	58960739	573.181	2863
ANG8	ANG8	24	59272737	60109799	837.063	5632
ANG8	ANG8	24	60439724	62046462	1606.74	7412
ANG8	ANG8	25	14407787	15015993	608.207	3910
ANG8	ANG8	25	19235173	20013833	778.661	1906
ANG8	ANG8	25	20014026	21334351	1320.33	6322
ANG8	ANG8	25	21334522	21877035	542.514	2514
ANG8	ANG8	25	32544319	33778939	1234.62	3412
ANG8	ANG8	25	35335456	36498731	1163.28	2742
ANG8	ANG8	25	38031814	41274317	3242.5	14170
ANG8	ANG8	26	112213	1330015	1217.8	5406
ANG8	ANG8	26	1330091	2079226	749.136	5901
ANG8	ANG8	26	2202499	3075980	873.482	5027
ANG8	ANG8	26	3078074	3601445	523.372	2234
ANG8	ANG8	26	4023079	4820055	796.977	4482
ANG8	ANG8	26	5018588	5609849	591.262	3130
ANG8	ANG8	26	14023041	16076144	2053.1	9017
ANG8	ANG8	26	16864306	18243798	1379.49	7541
ANG8	ANG8	26	18244388	20300039	2055.65	8778
ANG8	ANG8	26	20300461	21195832	895.372	2604
ANG8	ANG8	26	21201111	22169139	968.029	4513
ANG8	ANG8	26	22931069	23850716	919.648	5529
ANG8	ANG8	26	24284635	25672777	1388.14	9253
ANG8	ANG8	26	25672956	30619959	4947	15294
ANG8	ANG8	26	30840126	31803925	963.8	3780
ANG8	ANG8	26	31804555	33237215	1432.66	7264
ANG8	ANG8	26	33569046	34288241	719.196	3346
ANG8	ANG8	26	34288425	34915428	627.004	3191
ANG8	ANG8	27	24459858	25113098	653.241	2480
ANG8	ANG8	27	25113549	26423981	1310.43	5017
ANG8	ANG8	28	3948682	4487762	539.081	2097
ANG8	ANG8	28	40304680	40851422	546.743	4768
ANG8	ANG8	28	40851642	41679709	828.068	6308
ANG8	ANG8	29	13296125	13984068	687.944	4171
ANG8	ANG8	29	13984657	14493249	508.593	3351
ANG8	ANG8	29	21986206	23012039	1025.83	7557
ANG8	ANG8	29	25002068	25903774	901.707	3966
ANG8	ANG8	29	26825529	27374411	548.883	3113
ANG8	ANG8	29	27374918	28443620	1068.7	3718
ANG8	ANG8	29	28546777	29302469	755.693	3186
ANG8	ANG8	29	29867454	31746801	1879.35	8944
ANG8	ANG8	29	32424207	33313621	889.415	4879
ANG8	ANG8	29	33528981	35226770	1697.79	8673
ANG8	ANG8	29	35268322	36236795	968.474	4060
ANG8	ANG8	29	40061122	40938767	877.646	3511
ANG8	ANG8	29	40938972	42015016	1076.05	4897
ANG9	ANG9	1	43828033	44515433	687.401	1729
ANG9	ANG9	1	62245142	62991811	746.67	3202
ANG9	ANG9	1	99358585	101125923	1767.34	10501
ANG9	ANG9	1	108546465	109064193	517.729	1125
ANG9	ANG9	1	119993081	121671012	1677.93	7044
ANG9	ANG9	1	123839431	124383585	544.155	4011
ANG9	ANG9	1	124416139	125174486	758.348	5621
ANG9	ANG9	1	128439114	129150028	710.915	4154
ANG9	ANG9	1	129160232	130326876	1166.64	4785
ANG9	ANG9	1	131986754	132524675	537.922	978
ANG9	ANG9	1	154924902	155467854	542.953	2562
ANG9	ANG9	2	9213205	11736499	2523.3	7319
ANG9	ANG9	2	11736875	12568854	831.98	4934
ANG9	ANG9	2	24729728	26391437	1661.71	6803
ANG9	ANG9	2	26391739	27541253	1149.52	4752
ANG9	ANG9	2	27541340	28572492	1031.15	4351
ANG9	ANG9	2	28664845	31428526	2763.68	8420
ANG9	ANG9	2	55822543	56735783	913.241	3998
ANG9	ANG9	2	64198913	64782775	583.863	701
ANG9	ANG9	2	68244413	69302557	1058.14	4590
ANG9	ANG9	2	117873198	118541771	668.574	3577
ANG9	ANG9	2	118638310	119820384	1182.08	7943
ANG9	ANG9	3	19856676	21080584	1223.91	3421
ANG9	ANG9	3	77874478	78454973	580.496	2473
ANG9	ANG9	3	78505168	79128884	623.717	4218
ANG9	ANG9	3	85007421	85586697	579.277	3277
ANG9	ANG9	3	85808335	86776966	968.632	2879
ANG9	ANG9	3	86875422	87862474	987.053	3437
ANG9	ANG9	3	89522883	92430624	2907.74	10212
ANG9	ANG9	4	47838414	48482644	644.231	3585
ANG9	ANG9	4	48482893	50067883	1584.99	8226
ANG9	ANG9	4	109861158	112149487	2288.33	9925
ANG9	ANG9	4	112150085	112710399	560.315	4158
ANG9	ANG9	5	60543008	61319055	776.048	3552
ANG9	ANG9	5	61319368	61911139	591.772	2007
ANG9	ANG9	5	70327636	71277246	949.611	4935
ANG9	ANG9	5	71277466	72189679	912.214	6213
ANG9	ANG9	5	72190196	72940007	749.812	2687
ANG9	ANG9	5	73526716	74758653	1231.94	4260
ANG9	ANG9	5	75031250	77268326	2237.08	10554
ANG9	ANG9	5	115534090	116257956	723.867	3410
ANG9	ANG9	6	13459173	14778485	1319.31	6232
ANG9	ANG9	6	101077165	101834601	757.437	5570
ANG9	ANG9	6	101898346	103038777	1140.43	6463
ANG9	ANG9	6	103040519	105553948	2513.43	14686
ANG9	ANG9	6	105676650	107385248	1708.6	13129
ANG9	ANG9	6	108088646	109513707	1425.06	7299
ANG9	ANG9	7	10160240	11260583	1100.34	5964
ANG9	ANG9	7	59774360	60563175	788.816	1729
ANG9	ANG9	8	8075001	9964589	1889.59	11156
ANG9	ANG9	8	9965338	11091353	1126.02	8201
ANG9	ANG9	8	11091618	11624218	532.601	4434
ANG9	ANG9	8	12000483	12502862	502.38	3640
ANG9	ANG9	8	12540735	13050873	510.139	4949
ANG9	ANG9	8	13051078	13755050	703.973	5628
ANG9	ANG9	8	25182595	26265673	1083.08	4657
ANG9	ANG9	8	57074203	58431869	1357.67	6097
ANG9	ANG9	9	17465511	18141347	675.837	3884
ANG9	ANG9	9	18407704	20694847	2287.14	12083
ANG9	ANG9	9	34142674	35068536	925.863	5091
ANG9	ANG9	9	77079889	77626911	547.023	3976
ANG9	ANG9	9	77627034	78146045	519.012	3422
ANG9	ANG9	9	89093254	90835186	1741.93	10098
ANG9	ANG9	9	90835266	91563109	727.844	2377
ANG9	ANG9	10	24604	811148	786.545	3213
ANG9	ANG9	10	21255865	22586964	1331.1	4660
ANG9	ANG9	10	22587567	24303891	1716.33	6729
ANG9	ANG9	10	27821164	28333862	512.699	2577
ANG9	ANG9	10	47795071	48537110	742.04	2921
ANG9	ANG9	10	85487009	89731784	4244.78	21023
ANG9	ANG9	12	21851260	22617341	766.082	6767
ANG9	ANG9	12	22617512	23170888	553.377	3398
ANG9	ANG9	12	50809092	51405158	596.067	934
ANG9	ANG9	12	60182568	60962502	779.935	834
ANG9	ANG9	12	63510306	65196280	1685.97	8410
ANG9	ANG9	12	81353269	81923333	570.065	5359
ANG9	ANG9	12	81923520	82789260	865.741	4866
ANG9	ANG9	13	18127484	20946859	2819.38	16024
ANG9	ANG9	13	20949945	24856457	3906.51	16013
ANG9	ANG9	13	40937339	42246328	1308.99	6971
ANG9	ANG9	13	56168151	57437455	1269.31	2994
ANG9	ANG9	13	77832283	79620535	1788.25	9266
ANG9	ANG9	14	18819956	20549356	1729.4	8319
ANG9	ANG9	14	74677213	75722734	1045.52	5601
ANG9	ANG9	15	10054037	11348456	1294.42	8720
ANG9	ANG9	15	30846037	31346720	500.684	2295
ANG9	ANG9	15	35344475	35955342	610.868	2678
ANG9	ANG9	15	36605903	37647667	1041.77	6247
ANG9	ANG9	15	42705582	44768513	2062.93	9285
ANG9	ANG9	16	57081455	57736987	655.533	3958
ANG9	ANG9	16	68138852	71769781	3630.93	17704
ANG9	ANG9	17	7898441	10389302	2490.86	8012
ANG9	ANG9	17	28975101	29619991	644.891	5568
ANG9	ANG9	17	34957874	37057879	2100.01	7402
ANG9	ANG9	17	57618490	60125216	2506.73	15127
ANG9	ANG9	17	60833131	63140162	2307.03	13221
ANG9	ANG9	18	3970323	5097993	1127.67	5940
ANG9	ANG9	18	5098395	6907193	1808.8	9860
ANG9	ANG9	18	16195022	16826937	631.916	2507
ANG9	ANG9	18	16828995	17432480	603.486	2785
ANG9	ANG9	18	22462429	24279974	1817.55	6660
ANG9	ANG9	18	28435621	29320814	885.194	5274
ANG9	ANG9	18	44468912	46220900	1751.99	7508
ANG9	ANG9	18	46508078	49621023	3112.95	11123
ANG9	ANG9	19	6821703	7429792	608.09	3720
ANG9	ANG9	19	7948804	8605869	657.066	3383
ANG9	ANG9	19	8606091	9691996	1085.91	5388
ANG9	ANG9	19	9692180	10821223	1129.04	4672
ANG9	ANG9	20	41547069	42131071	584.003	2127
ANG9	ANG9	20	43228723	44041825	813.103	4793
ANG9	ANG9	20	44044267	46272729	2228.46	14487
ANG9	ANG9	20	55850129	57231695	1381.57	8487
ANG9	ANG9	20	59514007	60314452	800.446	5917
ANG9	ANG9	21	8506202	9141311	635.11	3163
ANG9	ANG9	21	9142223	10085408	943.186	4868
ANG9	ANG9	21	23585464	24342325	756.862	1563
ANG9	ANG9	21	52348084	53868949	1520.87	9757
ANG9	ANG9	21	54012104	54579396	567.293	3024
ANG9	ANG9	22	29230436	30116644	886.209	4158
ANG9	ANG9	23	24140712	26235127	2094.42	13210
ANG9	ANG9	23	26455120	27615276	1160.16	6596
ANG9	ANG9	23	45505137	46123555	618.419	3758
ANG9	ANG9	24	43326	1244067	1200.74	5259
ANG9	ANG9	24	1244613	1939195	694.583	3121
ANG9	ANG9	24	1939342	2786435	847.094	5052
ANG9	ANG9	24	11795785	12562698	766.914	5651
ANG9	ANG9	24	12744661	14463565	1718.9	10612
ANG9	ANG9	24	58526046	59092894	566.849	3301
ANG9	ANG9	25	5039458	5748786	709.329	3602
ANG9	ANG9	25	6812648	7821614	1008.97	5488
ANG9	ANG9	25	12038326	13320188	1281.86	5593
ANG9	ANG9	25	33264223	33880089	615.867	1258
ANG9	ANG9	25	35130040	36028502	898.463	1549
ANG9	ANG9	25	36617091	37132984	515.894	1025
ANG9	ANG9	26	8113145	9544181	1431.04	8242
ANG9	ANG9	26	9566483	10359669	793.187	2853
ANG9	ANG9	26	10360038	10991132	631.095	2742
ANG9	ANG9	26	41187226	42181025	993.8	4262
ANG9	ANG9	28	738712	2415079	1676.37	8565
ANG9	ANG9	29	31527669	32479112	951.444	3436
ANG9	ANG9	29	36310982	36968377	657.396	3046
BER1	BER1	1	131882994	132527586	644.593	1350
BER1	BER1	2	87840931	88585257	744.327	2718
BER1	BER1	2	94099497	94629839	530.343	1868
BER1	BER1	3	48109435	48651886	542.452	1922
BER1	BER1	3	116670006	117446933	776.928	5414
BER1	BER1	3	117468241	117987792	519.552	4009
BER1	BER1	4	4606495	5530996	924.502	3755
BER1	BER1	4	11192601	11900175	707.575	5372
BER1	BER1	4	88606671	89572622	965.952	3298
BER1	BER1	4	89572963	92179303	2606.34	10602
BER1	BER1	4	92510020	95055603	2545.58	8301
BER1	BER1	4	95056200	95663359	607.16	3533
BER1	BER1	4	96359134	97174667	815.534	4041
BER1	BER1	4	97523504	98263070	739.567	4373
BER1	BER1	4	98263475	98776419	512.945	2546
BER1	BER1	4	98776752	99366525	589.774	4391
BER1	BER1	4	99730530	100244596	514.067	3805
BER1	BER1	5	6068	715373	709.306	2534
BER1	BER1	5	813976	1818754	1004.78	5568
BER1	BER1	5	2051925	2663832	611.908	5295
BER1	BER1	5	35968741	36534051	565.311	3485
BER1	BER1	5	36838349	38999912	2161.56	11201
BER1	BER1	5	69800269	70304620	504.352	1343
BER1	BER1	6	32307213	33645643	1338.43	5388
BER1	BER1	6	37628839	38135622	506.784	1600
BER1	BER1	6	46147813	46818916	671.104	2694
BER1	BER1	6	96475493	97061296	585.804	3059
BER1	BER1	7	31311579	32344595	1033.02	2553
BER1	BER1	7	73664326	74309216	644.891	4635
BER1	BER1	7	75491893	78511180	3019.29	21419
BER1	BER1	7	78551521	81360889	2809.37	13041
BER1	BER1	7	81585094	82480679	895.586	4555
BER1	BER1	7	82481140	83151708	670.569	3328
BER1	BER1	7	83151982	83871113	719.132	3860
BER1	BER1	8	74901040	75401553	500.514	1109
BER1	BER1	8	85408331	86928742	1520.41	6862
BER1	BER1	8	87223257	87939545	716.289	4445
BER1	BER1	10	53781214	55191171	1409.96	6842
BER1	BER1	12	47426961	48598368	1171.41	5103
BER1	BER1	12	49169046	51126922	1957.88	6101
BER1	BER1	12	57703981	59061052	1357.07	3492
BER1	BER1	12	60007399	61022970	1015.57	1338
BER1	BER1	12	83772885	84311011	538.127	1280
BER1	BER1	13	54517815	56100555	1582.74	6878
BER1	BER1	13	62257329	63229556	972.228	2346
BER1	BER1	13	64054724	64795981	741.258	2241
BER1	BER1	14	2109328	2614349	505.022	5932
BER1	BER1	14	48838781	50133519	1294.74	5444
BER1	BER1	16	78165081	78931521	766.441	2010
BER1	BER1	17	69148769	69655717	506.949	2310
BER1	BER1	18	11858891	12588445	729.555	2483
BER1	BER1	18	12588812	13266156	677.345	2001
BER1	BER1	21	10925000	11541434	616.435	2846
BER1	BER1	21	29809697	30410390	600.694	2555
BER1	BER1	21	31801936	32309509	507.574	1661
BER1	BER1	22	33467173	34133957	666.785	2326
BER1	BER1	22	51995232	53190468	1195.24	3811
BER1	BER1	22	54120474	54636440	515.967	2732
BER1	BER1	22	54636879	55228008	591.13	2885
BER1	BER1	22	55396962	56612412	1215.45	4391
BER1	BER1	22	57460345	57985307	524.963	2810
BER1	BER1	22	58626760	59268054	641.295	3000
BER1	BER1	27	23686030	24322336	636.307	2509
BER1	BER1	27	27735479	28431795	696.317	3693
BER2	BER2	1	33866432	34567633	701.202	4356
BER2	BER2	1	34568117	35573732	1005.62	5474
BER2	BER2	1	47198403	49983052	2784.65	14825
BER2	BER2	2	44584492	45088245	503.754	1240
BER2	BER2	2	64320360	64822708	502.349	815
BER2	BER2	2	65606511	66178805	572.295	1449
BER2	BER2	3	2691899	4965064	2273.17	14256
BER2	BER2	3	34185119	34757554	572.436	2677
BER2	BER2	3	67975363	68672318	696.956	2272
BER2	BER2	3	70893885	71784811	890.927	4803
BER2	BER2	3	71785264	72645478	860.215	3454
BER2	BER2	4	13587873	14787316	1199.44	7833
BER2	BER2	4	63963380	64695225	731.846	3934
BER2	BER2	4	64695852	69366281	4670.43	16814
BER2	BER2	4	71635168	72232092	596.925	1930
BER2	BER2	5	46342640	48929874	2587.24	11463
BER2	BER2	5	48930573	49519643	589.071	4473
BER2	BER2	5	49547093	50162032	614.94	4482
BER2	BER2	5	69724386	70279014	554.629	1616
BER2	BER2	7	87444584	88033139	588.556	1853
BER2	BER2	8	2855957	3952819	1096.86	7018
BER2	BER2	9	88812855	89393481	580.627	3785
BER2	BER2	9	89393732	90029285	635.554	3487
BER2	BER2	11	1447574	2524561	1076.99	7257
BER2	BER2	12	2290399	3740126	1449.73	7818
BER2	BER2	12	4255654	5131547	875.894	4689
BER2	BER2	12	60254871	60978876	724.006	784
BER2	BER2	12	77044389	78331358	1286.97	7897
BER2	BER2	12	78331655	79415259	1083.61	6981
BER2	BER2	12	79479763	81405284	1925.52	15517
BER2	BER2	12	81405382	82141500	736.119	6276
BER2	BER2	12	82141748	84874848	2733.1	12974
BER2	BER2	12	84875315	86663117	1787.8	9302
BER2	BER2	13	46482078	47109596	627.519	3180
BER2	BER2	15	29163503	30236595	1073.09	3286
BER2	BER2	17	49800511	50335924	535.414	2254
BER2	BER2	18	9813683	10808653	994.971	6458
BER2	BER2	18	13702614	14661527	958.914	3375
BER2	BER2	20	48356656	48859066	502.411	1658
BER2	BER2	21	30130663	30640500	509.838	1995
BER2	BER2	21	30640572	31339901	699.33	2826
BER2	BER2	21	31341362	32481628	1140.27	4074
BER2	BER2	22	33620766	34133957	513.192	1694
BER2	BER2	22	51888399	53887815	1999.42	6263
BER2	BER2	22	53888207	55721341	1833.13	8984
BER2	BER2	23	25619135	26636215	1017.08	4891
BER2	BER2	23	26636613	28806265	2169.65	13161
BER2	BER2	24	5385726	5947999	562.274	3963
BER2	BER2	24	6380574	7379604	999.031	6654
BER2	BER2	24	7456236	7994549	538.314	3322
BER2	BER2	24	7994852	9855531	1860.68	11893
BER2	BER2	24	18372668	18894821	522.154	2443
BER2	BER2	24	57259487	58786662	1527.18	7360
BER2	BER2	25	12025987	12595158	569.172	2957
BER2	BER2	28	36700007	38686722	1986.72	12282
BER2	BER2	29	23386377	24031333	644.957	4589
BER3	BER3	1	73631845	75882079	2250.24	12696
BER3	BER3	1	75933771	76667458	733.688	4430
BER3	BER3	1	76667583	77220716	553.134	2990
BER3	BER3	1	131956378	132525598	569.221	1100
BER3	BER3	4	83528357	84396253	867.897	4127
BER3	BER3	5	33675629	34239711	564.083	2051
BER3	BER3	5	69771418	70355479	584.062	1620
BER3	BER3	5	95000850	96140934	1140.09	5175
BER3	BER3	6	37628839	38141639	512.801	1623
BER3	BER3	7	70127498	72887744	2760.25	10755
BER3	BER3	7	72888548	73665791	777.244	4583
BER3	BER3	7	73666769	74674351	1007.58	6959
BER3	BER3	8	30429731	31151935	722.205	2903
BER3	BER3	8	36687868	37251750	563.883	2139
BER3	BER3	8	76502257	78616334	2114.08	9063
BER3	BER3	8	78818683	80778952	1960.27	10226
BER3	BER3	8	80814364	81503323	688.96	2797
BER3	BER3	9	18470450	19025361	554.912	2397
BER3	BER3	10	30358612	31073913	715.302	3207
BER3	BER3	10	57869356	58461319	591.964	2543
BER3	BER3	10	92052593	92601676	549.084	2439
BER3	BER3	10	94886284	95562304	676.021	6175
BER3	BER3	11	97294459	98135205	840.747	3000
BER3	BER3	11	98135298	99647259	1511.96	5646
BER3	BER3	12	47981565	48600101	618.537	2626
BER3	BER3	12	49444927	50808447	1363.52	4082
BER3	BER3	12	51849128	52458025	608.898	2679
BER3	BER3	13	15208931	15865040	656.11	2590
BER3	BER3	13	68371880	70151159	1779.28	9084
BER3	BER3	14	16987365	17725318	737.954	1577
BER3	BER3	15	27431828	28177047	745.22	3190
BER3	BER3	16	48216787	50089265	1872.48	3414
BER3	BER3	16	52564560	53376682	812.123	4147
BER3	BER3	16	53377638	56715624	3337.99	11983
BER3	BER3	17	2536092	3917896	1381.81	3840
BER3	BER3	17	40865673	41413996	548.324	1587
BER3	BER3	18	14659150	16221417	1562.27	3959
BER3	BER3	18	21159840	22509154	1349.32	3999
BER3	BER3	20	60445463	61501105	1055.64	7308
BER3	BER3	24	23711404	24483060	771.657	3340
BER3	BER3	27	13292720	14191542	898.823	5048
BER4	BER4	1	97436836	98535718	1098.88	4371
BER4	BER4	3	24945414	25548727	603.314	846
BER4	BER4	8	74781540	75642121	860.582	1865
BER4	BER4	10	43423449	43949023	525.575	1418
BER4	BER4	11	37792742	38373395	580.654	1202
BER4	BER4	11	71044603	71650435	605.833	1093
BER4	BER4	12	16693584	17333974	640.391	3710
BER4	BER4	12	44557489	45232522	675.034	3431
BER4	BER4	12	47217932	48608887	1390.96	5867
BER4	BER4	14	50642619	51313455	670.837	958
BER4	BER4	15	26000108	27107493	1107.39	4146
BER4	BER4	15	29898849	30420667	521.819	1253
BER4	BER4	26	2184306	2753182	568.877	4091
BER5	BER5	1	36285200	37030313	745.114	3096
BER5	BER5	2	42987488	43584482	596.995	3225
BER5	BER5	2	73806825	74583873	777.049	2259
BER5	BER5	3	13764785	15113875	1349.09	5183
BER5	BER5	3	16463696	17303442	839.747	3073
BER5	BER5	4	77860591	78528736	668.146	3102
BER5	BER5	5	16667050	17298591	631.542	2897
BER5	BER5	5	62163909	62841181	677.273	3180
BER5	BER5	6	50807327	51811543	1004.22	5808
BER5	BER5	6	52718648	53559496	840.849	5314
BER5	BER5	6	53666342	54397670	731.329	4487
BER5	BER5	6	99514742	100182578	667.837	3147
BER5	BER5	6	100183548	103021261	2837.71	18856
BER5	BER5	6	103974492	104650514	676.023	3928
BER5	BER5	7	23758689	24331143	572.455	2681
BER5	BER5	7	25422434	26057065	634.632	2232
BER5	BER5	7	58626255	59365146	738.892	1042
BER5	BER5	7	82338629	84191140	1852.51	9842
BER5	BER5	7	88394851	89240546	845.696	2548
BER5	BER5	7	89240692	90011794	771.103	2404
BER5	BER5	7	90012679	91970612	1957.93	5584
BER5	BER5	8	36687868	37251750	563.883	2139
BER5	BER5	8	54258174	54881867	623.694	2991
BER5	BER5	8	54882049	58757899	3875.85	17973
BER5	BER5	8	58868594	59846747	978.154	2595
BER5	BER5	11	87012	708587	621.576	3567
BER5	BER5	11	68424988	72772701	4347.71	13693
BER5	BER5	11	72773129	75212586	2439.46	7531
BER5	BER5	11	75213067	77124887	1911.82	8282
BER5	BER5	11	77125093	78631424	1506.33	6022
BER5	BER5	11	78985968	79703763	717.796	2903
BER5	BER5	12	13638776	14228410	589.635	100
BER5	BER5	12	49794915	50948077	1153.16	2511
BER5	BER5	13	25687497	26899017	1211.52	6924
BER5	BER5	13	26899560	27724617	825.058	3492
BER5	BER5	13	27725275	29512935	1787.66	7747
BER5	BER5	14	50645872	51273161	627.29	867
BER5	BER5	14	53932652	56592523	2659.87	9585
BER5	BER5	15	31339936	31926079	586.144	1402
BER5	BER5	15	66623927	67124507	500.581	3788
BER5	BER5	16	15313389	15826581	513.193	4025
BER5	BER5	16	42363919	43608809	1244.89	3057
BER5	BER5	16	43846329	45849491	2003.16	5906
BER5	BER5	17	741857	2017792	1275.94	4745
BER5	BER5	17	6650016	7897528	1247.51	4844
BER5	BER5	17	7898441	9704036	1805.6	5234
BER5	BER5	17	9807053	10525489	718.437	3217
BER5	BER5	17	10525627	12268544	1742.92	7327
BER5	BER5	17	12268805	13401182	1132.38	4105
BER5	BER5	17	15755310	16283205	527.896	1291
BER5	BER5	18	21866514	22502972	636.459	1681
BER5	BER5	18	36065569	37115206	1049.64	1486
BER5	BER5	19	279017	1965564	1686.55	10669
BER5	BER5	19	2416851	3313330	896.48	7473
BER5	BER5	19	9383980	10125876	741.897	3254
BER5	BER5	19	32834453	33355776	521.324	909
BER5	BER5	20	13884543	14818849	934.307	2489
BER5	BER5	20	48445635	49946183	1500.55	7505
BER5	BER5	20	55837845	56940885	1103.04	6635
BER5	BER5	21	8522	1182427	1173.91	2427
BER5	BER5	21	1237811	2007724	769.914	4126
BER5	BER5	22	78181	1110927	1032.75	4374
BER5	BER5	22	1110938	3225148	2114.21	9634
BER5	BER5	22	49204883	50130040	925.158	1541
BER5	BER5	23	31755187	32547322	792.136	2160
BER5	BER5	23	47111280	47983356	872.077	4463
BER5	BER5	23	47984332	48861674	877.343	2307
BER5	BER5	24	25131720	25689044	557.325	2126
BER5	BER5	24	28448089	31283672	2835.58	12902
BER5	BER5	24	31285001	32664284	1379.28	4751
BER5	BER5	24	32664374	33169236	504.863	2400
BER5	BER5	24	40983207	45817360	4834.15	16345
BER5	BER5	24	45818035	47403456	1585.42	8064
BER5	BER5	24	47632432	48524699	892.268	4672
BER5	BER5	26	20070712	20600515	529.804	2096
BER5	BER5	28	8919	1640407	1631.49	9135
BER5	BER5	28	1642019	2197497	555.479	2078
BER5	BER5	28	2197831	2836014	638.184	4881
BER5	BER5	28	3161603	4401643	1240.04	5574
BEZ2	BEZ2	1	39533768	40369596	835.829	3565
BEZ2	BEZ2	1	48129433	51961107	3831.68	18555
BEZ2	BEZ2	1	51963579	52741079	777.501	3607
BEZ2	BEZ2	1	52741786	53932592	1190.81	6797
BEZ2	BEZ2	1	53933587	54778693	845.107	5640
BEZ2	BEZ2	1	54779748	55585081	805.334	4793
BEZ2	BEZ2	1	55585398	56661162	1075.77	5581
BEZ2	BEZ2	1	56661430	57491307	829.878	3406
BEZ2	BEZ2	1	57501571	61087621	3586.05	14054
BEZ2	BEZ2	1	113598311	114293304	694.994	4491
BEZ2	BEZ2	1	114293486	115227869	934.384	3356
BEZ2	BEZ2	1	129202147	129744214	542.068	2480
BEZ2	BEZ2	2	38157086	38765482	608.397	2021
BEZ2	BEZ2	2	39593221	40909295	1316.08	4559
BEZ2	BEZ2	3	42261823	42875928	614.106	2521
BEZ2	BEZ2	3	42876509	43674519	798.011	3512
BEZ2	BEZ2	3	43688207	44476905	788.699	3555
BEZ2	BEZ2	3	82005036	82636381	631.346	4023
BEZ2	BEZ2	4	1201674	2100135	898.462	4353
BEZ2	BEZ2	4	40628978	41903351	1274.37	5087
BEZ2	BEZ2	4	42247652	43187401	939.75	4208
BEZ2	BEZ2	4	50536232	51397660	861.429	2415
BEZ2	BEZ2	4	86909770	87464964	555.195	2094
BEZ2	BEZ2	4	89966413	91664976	1698.56	5924
BEZ2	BEZ2	4	92477132	92998761	521.63	1854
BEZ2	BEZ2	4	93081403	93948698	867.296	1968
BEZ2	BEZ2	4	119171985	120567518	1395.53	7135
BEZ2	BEZ2	5	6930	855553	848.624	3137
BEZ2	BEZ2	5	14545931	15290363	744.433	4493
BEZ2	BEZ2	5	18463989	21709142	3245.15	13367
BEZ2	BEZ2	5	21709685	22583749	874.065	4179
BEZ2	BEZ2	5	22584231	25039768	2455.54	10250
BEZ2	BEZ2	5	25057443	25643725	586.283	1993
BEZ2	BEZ2	5	49984779	50546521	561.743	2522
BEZ2	BEZ2	5	50548569	51151945	603.377	3082
BEZ2	BEZ2	5	58239473	58952218	712.746	2603
[truncated: 18,491 more rows]
