# Supplementary material for: Runs of Homozygosity Detection and Selection Signature Analysis for Local Goat Breeds in Yunnan, China
Source: Genes (Basel). 2024 Feb 28;15(3):313. doi: 10.3390/genes15030313 (PMC10970279; doi:10.3390/genes15030313)
Supplement: Supplementary file 1 [file genes-15-00313-s001.zip › Supplementary Table S3.xlsx]

## Sheet: Sheet1
Supplementary Table S3: Summarizes the ROHs for each individual, including counts and total lengths.
FID	IID	NSEG	KB	KBAVG
ANG10	ANG10	200	207872	1039.36
ANG3	ANG3	183	230544	1259.8
ANG4	ANG4	246	446135	1813.56
ANG5	ANG5	213	229887	1079.28
ANG6	ANG6	220	240860	1094.82
ANG7	ANG7	188	161632	859.745
ANG8	ANG8	318	369622	1162.33
ANG9	ANG9	141	168064	1191.94
BER1	BER1	64	60110.1	939.22
BER2	BER2	56	63274.1	1129.9
BER3	BER3	41	43909.6	1070.97
BER4	BER4	13	9850.14	757.703
BER5	BER5	79	94966.9	1202.11
BEZ2	BEZ2	174	260624	1497.84
BEZ3	BEZ3	102	124567	1221.25
BEZ4	BEZ4	268	513804	1917.18
BEZ5	BEZ5	98	118777	1212.01
BEZ6	BEZ6	33	25075.9	759.876
BLB1	BLB1	13	8791.27	676.251
BLB2	BLB2	30	21659.9	721.996
BLB3	BLB3	24	16703.6	695.983
BLB4	BLB4	14	8848.22	632.016
BLB5	BLB5	13	9319.42	716.878
BLB6	BLB6	23	18101.8	787.035
FQ10	FQ10	126	148412	1177.87
FQ2	FQ2	472	539158	1142.28
FQ4	FQ4	88	71857.1	816.558
FQ5	FQ5	467	619410	1326.36
FQ6	FQ6	133	131252	986.855
FQ7	FQ7	97	71875.6	740.985
FQ8	FQ8	58	40299.6	694.821
FQ9	FQ9	231	341250	1477.27
GS1	GS1	152	226331	1489.02
GS10	GS10	99	102003	1030.33
GS2	GS2	63	56313	893.857
GS3	GS3	255	245945	964.49
GS4	GS4	64	64514.4	1008.04
GS5	GS5	79	67592.5	855.602
GS6	GS6	526	948475	1803.18
GS7	GS7	169	245835	1454.65
GS8	GS8	139	190334	1369.31
GS9	GS9	71	70065.2	986.834
LL1	LL1	199	222186	1116.51
LL10	LL10	205	219407	1070.28
LL2	LL2	232	225117	970.332
LL3	LL3	200	205346	1026.73
LL4	LL4	173	170694	986.672
LL5	LL5	147	132373	900.499
LL6	LL6	105	77581.4	738.871
LL7	LL7	153	134376	878.274
LL8	LL8	174	163657	940.56
LL9	LL9	149	130121	873.298
LP1	LP1	155	186601	1203.88
LP10	LP10	78	61280.8	785.652
LP2	LP2	119	118125	992.648
LP3	LP3	85	64794.7	762.29
LP4	LP4	168	199524	1187.64
LP5	LP5	100	78605.4	786.054
LP6	LP6	82	62520.2	762.442
LP7	LP7	103	76639.7	744.075
LP8	LP8	73	54396.9	745.164
LP9	LP9	106	82914.8	782.215
LSD1	LSD1	136	120131	883.32
LSD2	LSD2	122	110580	906.395
LSD3	LSD3	93	65750.4	706.993
LSD4	LSD4	83	72366.1	871.881
MG1	MG1	317	496838	1567.31
MG10	MG10	293	417390	1424.54
MG2	MG2	265	372452	1405.48
MG3	MG3	347	495675	1428.46
MG4	MG4	291	396007	1360.85
MG5	MG5	325	573828	1765.62
MG6	MG6	389	561911	1444.5
MG7	MG7	289	468706	1621.82
MG8	MG8	483	792019	1639.79
MG9	MG9	289	492669	1704.74
ML10	ML10	61	42592	698.229
ML3	ML3	264	377296	1429.15
ML4	ML4	167	193180	1156.77
ML7	ML7	106	93181.8	879.073
ML8	ML8	281	390977	1391.38
ML9	ML9	76	58166.9	765.354
NL1	NL1	143	163055	1140.24
NL10	NL10	86	70386.4	818.446
NL2	NL2	87	86572	995.08
NL3	NL3	88	70791.9	804.453
NL4	NL4	71	53090.6	747.754
NL5	NL5	176	159181	904.438
NL6	NL6	80	89578.7	1119.73
NL7	NL7	74	60028.4	811.194
NL8	NL8	79	63625.5	805.386
NL9	NL9	43	32035.7	745.017
WX1	WX1	113	118771	1051.07
WX10	WX10	78	68227.8	874.715
WX2	WX2	47	43092.5	916.862
WX3	WX3	83	76770.9	924.951
WX4	WX4	81	89617.8	1106.39
WX5	WX5	163	151369	928.642
WX6	WX6	117	112293	959.77
WX7	WX7	105	86105.6	820.053
WX8	WX8	64	66273.7	1035.53
WX9	WX9	102	93350.6	915.202
YL1	YL1	275	256301	932.005
YL10	YL10	204	329237	1613.91
YL2	YL2	489	627408	1283.04
YL3	YL3	173	193795	1120.2
YL4	YL4	198	213344	1077.49
YL5	YL5	609	1090260	1790.25
YL6	YL6	443	798904	1803.4
YL7	YL7	308	404527	1313.4
YL8	YL8	343	517954	1510.07
YL9	YL9	291	486585	1672.12
ZT1	ZT1	282	478410	1696.49
ZT10	ZT10	149	192965	1295.06
ZT2	ZT2	90	74697.8	829.975
ZT3	ZT3	172	218819	1272.2
ZT4	ZT4	156	153729	985.444
ZT5	ZT5	152	179061	1178.03
ZT6	ZT6	152	151151	994.411
ZT7	ZT7	165	164725	998.33
ZT8	ZT8	280	636455	2273.05
ZT9	ZT9	152	180251	1185.86
