# Supplementary material for: Runs of Homozygosity Detection and Selection Signature Analysis for Local Goat Breeds in Yunnan, China
Source: Genes (Basel). 2024 Feb 28;15(3):313. doi: 10.3390/genes15030313 (PMC10970279; doi:10.3390/genes15030313)
Supplement: Supplementary file 1 [file genes-15-00313-s001.zip › Supplementary Table S4.xlsx]

## Sheet: Sheet1
Supplementary Table S4: Genes annotated with the strongest selection signals in the top 1% overlapping among goat breeds from Yunnan province, China.
FQ	GS	LL	LP	MG	ML	NL	WX	YL	ZT	Counts	Genes
0	0	0	0	0	0	0	0	1	1	2	COPS7B|PLD1
1	1	1	1	0	0	1	0	0	1	1	MAGI2
0	0	0	0	0	0	1	0	0	1	1	CCSER1
0	0	0	0	0	1	0	0	0	1	1	ABCC5
0	0	0	0	1	0	0	0	0	1	1	LOC102191575
0	1	0	0	0	0	0	0	0	1	1	GPR39
1	0	0	0	0	0	0	0	0	1	1	MTF2
0	0	0	0	0	0	0	0	0	1	28	TIAM1|LOC102187823|KCNG1|BCAS4|SLC9A9|FAM65C|LOC102173204|LOC106502801|NSD1|PTPN1|CCDC18|SH3BGR|LOC102189641|ANKRD44|LOC102176474|LOC102168411|TNIK|PIK3CB|ADNP|FSIP2|PDE6D|LOC100861210|LOC102189080|DIS3L2|LOC106502391|LOC102191519|CACNA1A|HECW2
0	0	0	0	0	0	1	0	1	0	1	PDZD8
0	0	0	1	0	1	0	0	1	0	1	OCA2
0	1	0	0	0	1	0	0	1	0	1	RELN
0	1	1	0	1	0	0	0	1	0	1	LOC102181821
0	0	0	1	0	0	0	0	1	0	1	ARID1B
0	0	0	0	0	0	0	0	1	0	56	ASPH|CRISPLD1|CLVS1|TANC1|SLC1A1|JPH1|SLC18A2|NLGN1|GDAP1|LOC102168948|GALNTL6|CERS6|GULP1|MPP4|LOC102188518|CHD7|LOC102177672|TBC1D2B|PDGFRB|KIAA1109|SYK|CHN1|ZNF385B|SPATA16|IGF2BP2|RSPO2|ARSI|LRBA|MAP3K13|LOC106502158|COL5A2|PRKAG3|GPC5|HTR2A|EXOC4|STXBP6|FNDC3B|MECOM|ID3|ARMC9|CAMK2A|ALS2CR11|FAM126B|GRM8|LOC102190915|GLI2|PITPNC1|USP37|ALS2CR12|BCHE|NPAS3|KPNA2|ESD|BAZ2B|ORC2|ADAMTS7
0	0	0	1	0	0	0	1	0	0	1	BCAP29
1	0	0	0	0	0	0	1	0	0	3	CCDC39|ZRANB3|SI
0	0	0	0	0	0	0	1	0	0	15	AGO2|PDE1A|PPP1R1C|R3HDM1|SNX13|MAP3K19|LOC102169978|RIC1|VSTM2A|IARS|CDK19|ATP8A2|RAB3GAP1|CADM1|NAPEPLD
0	0	0	0	1	0	1	0	0	0	1	FOXP2
0	0	0	1	0	0	1	0	0	0	1	CPE
0	0	0	0	0	0	1	0	0	0	24	SPATA5|LOC108633443|LOC102190664|MYOT|FAM102B|LOC106502333|CD2AP|ADGRF5|NBEA|PEX1|FGF2|PPHLN1|SLC38A1|SHTN1|TNFRSF21|FAM13B|PTPN4|NUDT6|ZCRB1|ADGRF1|YAF2|ARHGAP26|LDB1|PKD2L2
0	0	0	0	1	1	0	0	0	0	1	GALNT13
0	0	0	1	0	1	0	0	0	0	2	KCNJ3|RUFY4
0	1	0	0	0	1	0	0	0	0	2	EPHA6|MLPH
1	0	0	0	0	1	0	0	0	0	2	PAM|C7H5orf30
0	0	0	0	0	1	0	0	0	0	39	YEATS2|RAB3B|ADCK2|LOC102183269|KIF1B|RPAP2|LOC102185870|OPRD1|KLHL24|ZFYVE9|CLCN2|ANKRD13C|COL6A3|DENND2A|RUNX3|LOC108638637|LSAMP|BLVRA|IL12RB2|LOC108635640|PARL|CTH|MAP6D1|SETDB1|C3H1orf228|THPO|TNS1|PPIP5K2|FAM131A|LOC106502368|C3H1orf141|KIF2C|EEPD1|ABI3BP|LOC102181209|WDR78|TCTEX1D1|COL11A1|TFG
0	0	1	0	1	0	0	0	0	0	1	FRMD6
0	0	0	0	1	0	0	0	0	0	76	B4GALNT3|CACNA1C|KCNA6|SHROOM3|SDAD1|PDE10A|KLHL32|HTRA3|GRIN2B|ABLIM2|LOC102191423|AFAP1|CDKL2|ARHGDIB|MMS22L|DYNC1I1|SLC25A24|DCP1B|FAM234B|SLC25A13|SH3TC1|TNIP1|LOC102190292|RERG|GRIN2A|KDM4C|GPN2|USO1|GNGT1|SDHAF3|C9H6orf118|ART3|ERP27|LOC102182508|PDS5B|N4BP2L2|SLC1A4|FAM47E|ETV6|PPEF2|MGP|SMCO1|PLA2G6|GALNT8|C6H4orf26|GOLGB1|PDE6H|ANXA6|CDK14|HDAC4|LOC108633260|FRY|NAAA|ST6GALNAC5|CMC1|G3BP…
1	1	0	1	0	0	0	0	0	0	1	PTPN12
0	1	0	1	0	0	0	0	0	0	2	PHTF2|LOC102186366
0	0	0	1	0	0	0	0	0	0	19	LOC102191471|RSBN1L|DCAF1|SNX7|LOC106502907|ACVR2A|ADGRV1|LOC108635577|DOCK3|ROR1|SLC26A4|CDC40|ORC4|PPARGC1B|DPYD|PALMD|CLSTN1|ADCK1|SLC26A3
0	0	1	0	0	0	0	0	0	0	48	SPATS2L|KCTD18|LRRK2|SLC44A1|SLC27A2|CCNYL1|LOC102177926|CCDC73|EIF3M|DGKB|SLC2A13|LOC102189476|NFX1|FAM228B|ADGRL2|SLC18A1|PCCB|C2H2orf69|UNC80|MAP2|MB|TP53I3|TRPC4AP|LZTS1|FRMD3|ALG2|FAM228A|LOC102189040|GNG2|ITSN2|SF3B6|PLEKHM3|LOC102186533|NBAS|MUC19|PRRG4|QSER1|CNTNAP2|LOC102185671|N4BP1|C2H2orf47|CFAP74|FSD1L|PCDH9|GRIK1|SGO2|IKZF2|KLHL2
1	1	0	0	0	0	0	0	0	0	1	LURAP1
0	1	0	0	0	0	0	0	0	0	45	KCNH8|ACOT12|CD53|LOC102179062|SSBP2|MAST2|C6H4orf22|NRXN3|GRID2|KCNIP4|SQRDL|RC3H1|NAV3|LOC102174373|INO80|RALB|LOC108637734|ACVR1|SUGCT|MEIS2|TMEM244|SLC2A9|CASP8|KCTD8|LIMCH1|ANK2|LAMA2|PIK3R3|KIAA2012|HDAC9|CAMK2D|LOC102168954|UGT8|LOC108636986|LOC102186211|ARHGAP18|CCDC91|EDIL3|NOP58|SERPINC1|CCDC148|PGM5|SPATA5L1|SEC24D|LCTL
1	0	0	0	0	0	0	0	0	0	62	CDKAL1|NCKAP5|PEX5L|TCERG1|RAVER2|JAK1|WDR62|LOC108636338|EVA1C|REEP1|PPP2R2B|ANKRD27|MEF2C|PDE4D|SIPA1L3|PLTP|SLC45A1|MYT1|COL20A1|ENOX1|TBCB|WFDC3|TCF7L1|CDK5RAP3|CBFA2T3|ADCY3|POMC|CAMK1D|LOC102175610|ELOVL7|MALRD1|URB1|LRRC29|DNAJC27|COMMD1|CEP89|MASP2|LOC106502417|LOC106501960|CNTN3|ABCC9|ZNF565|TESK2|KCMF1|SH3RF2|DEPDC1B|AMN1|RAB3C|SP2|SYNJ1|CHRNA4|CHL1|KLHL29|RARS2|DNTTIP1|CAPNS1|NRG2|LOC1…
PS: '1' denotes the identification of genes in the breed, and '0' signifies the absence of genes in the breed.
